# Supplementary material for: (2SR,3RS)-Methyl 2-(adamantan-1-yl)-3-phenyl­sulfonyl-3-(pyridin-2-ylsulfan­yl)propano­ate dichloro­methane hemisolvate
Source: Acta Crystallogr Sect E Struct Rep Online. 2011 Mar 26;67(Pt 4):o981–2. doi: 10.1107/S1600536811010312 (PMC3099796; doi:10.1107/S1600536811010312)
Supplement: Supplementary file 1 [file e-67-0o981-sup1.cif]

##############################################################################
###                                                                        ###
###        Electronic paper (Acta Crystallographica Section E)             ###
###                                                                        ###
##############################################################################
#                                                                            #
# This CIF contains the data in a paper accepted for publication in Acta     #
# Crystallographica Section E. It conforms to the requirements of Notes      #
# for Authors for Section E, and has been peer reviewed under the auspices   #
# of the IUCr Commission on Journals.                                        #
#                                                                            #
# Full details of the Crystallographic Information File format               #
# are given in the paper "The Crystallographic Information File (CIF):       #
# a New Standard Archive File for Crystallography" by S. R. Hall, F. H.      #
# Allen and I. D. Brown [Acta Cryst. (1991), A47, 655-685].                  #
#                                                                            #
# The current version of the core CIF dictionary is obtainable from          #
# ftp://ftp.iucr.org/pub/cif_core.dic. The current version number is 2.4.    #
#                                                                            #
# Software is freely available for graphical display of the structure(s) in  #
# this CIF.  For information consult the CIF home page http://www.iucr.org/  #
# cif/home.html                                                              #
#                                                                            #
# This file may be used for bona fide research purposes within the           #
# scientific community so long as proper attribution is given to the journal # 
# article from which it was obtained.                                        #
#                                                                            #
##############################################################################
                                             
data_I
_audit_creation_method     SHELXTL-Plus
_chemical_name_systematic
;
(2<i>SR</i>,3<i>RS</i>)-Methyl
2-(adamantan-1-yl)-3-phenylsulfonyl-3-(pyridin-2-ylsulfanyl)propanoate
dichloromethane hemisolvate
;
_chemical_name_common     ?
_chemical_formula_moiety     'C25 H29 N O4 S2, 0.5(C H2 Cl2)'
_chemical_formula_sum     'C25.50 H30 Cl N O4 S2'
_chemical_formula_iupac     'C25 H29 N O4 S2, 0.5C H2 Cl2'
_chemical_formula_weight     514.08
_chemical_melting_point     418
_symmetry_cell_setting     monoclinic
_symmetry_space_group_name_H-M     'C 2/c'
_symmetry_space_group_name_Hall     '-C 2yc'
loop_
    _symmetry_equiv_pos_as_xyz
    'x, y, z'
    '-x, y, -z+1/2'
    'x+1/2, y+1/2, z'
    '-x+1/2, y+1/2, -z+1/2'
    '-x, -y, -z'
    'x, -y, z-1/2'
    '-x+1/2, -y+1/2, -z'
    'x+1/2, -y+1/2, z-1/2'
_cell_length_a     12.709(4)
_cell_length_b     27.820(6)
_cell_length_c     14.448(3)
_cell_angle_alpha     90.00
_cell_angle_beta     101.254(19)
_cell_angle_gamma     90.00
_cell_volume     5010(2)
_cell_formula_units_Z     8
_cell_measurement_reflns_used     78
_cell_measurement_theta_min     4.78
_cell_measurement_theta_max     12.44
_cell_measurement_temperature     298.0(10)
_exptl_crystal_description     'Irregular'
_exptl_crystal_colour     'Colourless'
_exptl_crystal_size_max     0.40
_exptl_crystal_size_mid     0.40
_exptl_crystal_size_min     0.40
_exptl_crystal_density_diffrn     1.363
_exptl_crystal_density_meas     ?
_exptl_crystal_density_method     'not measured'
_exptl_crystal_F_000     2168
_exptl_absorpt_coefficient_mu     0.352
_exptl_absorpt_correction_type     none
_exptl_absorpt_process_details     ?
_exptl_absorpt_correction_T_min     ?
_exptl_absorpt_correction_T_max     ?
_exptl_special_details
;
;
_diffrn_ambient_temperature     298.0(10)
_diffrn_radiation_type     MoK\a
_diffrn_radiation_wavelength     0.71073
_diffrn_radiation_monochromator     graphite
_diffrn_measurement_device_type     'Siemens P4'
_diffrn_measurement_method     '2\q/\w'
_diffrn_detector_area_resol_mean     ?
_diffrn_reflns_number     6603
_diffrn_reflns_av_R_equivalents     0.0262
_diffrn_reflns_av_sigmaI/netI     0.0418
_diffrn_reflns_theta_min     1.79
_diffrn_reflns_theta_max     25.05
_diffrn_reflns_theta_full     25.05
_diffrn_measured_fraction_theta_max     0.999
_diffrn_measured_fraction_theta_full     0.999
_diffrn_reflns_limit_h_min     -15
_diffrn_reflns_limit_h_max     4
_diffrn_reflns_limit_k_min     -33
_diffrn_reflns_limit_k_max     33
_diffrn_reflns_limit_l_min     -17
_diffrn_reflns_limit_l_max     17
_diffrn_standards_number     3
_diffrn_standards_interval_count     97
_diffrn_standards_interval_time     ?
_diffrn_standards_decay_%     40
loop_
    _diffrn_standard_refln_index_h
    _diffrn_standard_refln_index_k
    _diffrn_standard_refln_index_l
    -3 -1 0
    -2 -6 2
    -1 -3 4
_refine_special_details
;
;
_reflns_number_total     4434
_reflns_number_gt     2936
_reflns_threshold_expression     I>2\s(I)
_refine_ls_structure_factor_coef     Fsqd
_refine_ls_matrix_type     full
_refine_ls_R_factor_all     0.0911
_refine_ls_R_factor_gt     0.0543
_refine_ls_wR_factor_gt     0.1298
_refine_ls_wR_factor_ref     0.1537
_refine_ls_goodness_of_fit_ref     1.033
_refine_ls_restrained_S_all     1.033
_refine_ls_number_reflns     4434
_refine_ls_number_parameters     316
_refine_ls_number_restraints     0
_refine_ls_number_constraints     0
_refine_ls_hydrogen_treatment     constr
_refine_ls_weighting_scheme     calc
_refine_ls_weighting_details
         'calc w=1/[\s^2^(Fo^2^)+(0.0607P)^2^+7.2667P] where P=(Fo^2^+2Fc^2^)/3'
_atom_sites_solution_hydrogens     geom
_atom_sites_solution_primary     direct
_atom_sites_solution_secondary     difmap
_refine_ls_shift/su_max     0.000
_refine_ls_shift/su_mean     0.000
_refine_diff_density_max     0.414
_refine_diff_density_min     -0.306
_refine_ls_extinction_method     none
_refine_ls_extinction_coef     ?
loop_
    _atom_type_symbol
    _atom_type_description
    _atom_type_scat_dispersion_real
    _atom_type_scat_dispersion_imag
    _atom_type_scat_source
    'C' 'C' 0.0033 0.0016
                         'International Tables Vol C Tables 4.2.6.8 and 6.1.1.4'
    'H' 'H' 0.0000 0.0000
                         'International Tables Vol C Tables 4.2.6.8 and 6.1.1.4'
    'N' 'N' 0.0061 0.0033
                         'International Tables Vol C Tables 4.2.6.8 and 6.1.1.4'
    'O' 'O' 0.0106 0.0060
                         'International Tables Vol C Tables 4.2.6.8 and 6.1.1.4'
    'S' 'S' 0.1246 0.1234
                         'International Tables Vol C Tables 4.2.6.8 and 6.1.1.4'
    'Cl' 'Cl' 0.1484 0.1585
                         'International Tables Vol C Tables 4.2.6.8 and 6.1.1.4'
_computing_data_collection     '<i>XSCANS</i> (Siemens, 1996)'
_computing_cell_refinement     '<i>XSCANS</i> (Siemens, 1996)'
_computing_data_reduction     '<i>XSCANS</i> (Siemens, 1996)'
_computing_structure_solution     '<i>SHELXTL</i> (Sheldrick, 2008)'
_computing_structure_refinement     '<i>SHELXTL</i> (Sheldrick, 2008)'
_computing_molecular_graphics
;
SHELXTL (Sheldrick, 2008)  and Mercury (Macrae <i>et al.</i>,
2008)
;
_computing_publication_material     '<i>SHELXTL</i> (Sheldrick, 2008)'
loop_
    _atom_site_type_symbol
    _atom_site_label
    _atom_site_fract_x
    _atom_site_fract_y
    _atom_site_fract_z
    _atom_site_U_iso_or_equiv
    _atom_site_adp_type
    _atom_site_calc_flag
    _atom_site_refinement_flags
    _atom_site_occupancy
    _atom_site_disorder_assembly
    _atom_site_disorder_group
    S S1 0.17793(7) 0.34186(3) 0.15045(6) 0.0583(3) Uani d . 1 . .
    S S2 0.17440(7) 0.32202(3) -0.05013(6) 0.0564(3) Uani d . 1 . .
    N N1 -0.0193(2) 0.36197(12) -0.1021(2) 0.0697(8) Uani d . 1 . .
    O O1 0.3954(2) 0.35456(12) -0.0133(3) 0.1005(11) Uani d . 1 . .
    O O2 0.44844(18) 0.38921(10) 0.1263(2) 0.0777(8) Uani d . 1 . .
    O O3 0.1643(3) 0.38017(10) 0.21275(18) 0.0860(9) Uani d . 1 . .
    O O4 0.2695(2) 0.31153(10) 0.1755(2) 0.0830(8) Uani d . 1 . .
    C C1 0.3772(3) 0.37941(13) 0.0485(3) 0.0607(9) Uani d . 1 . .
    C C2 0.2724(2) 0.40456(11) 0.0484(2) 0.0475(7) Uani d . 1 . .
    H H2A 0.2785 0.4182 0.1117 0.057 Uiso calc R 1 . .
    C C3 0.1791(2) 0.36853(11) 0.0372(2) 0.0465(7) Uani d . 1 . .
    H H3A 0.1127 0.3871 0.0198 0.056 Uiso calc R 1 . .
    C C4 0.5495(3) 0.36437(17) 0.1363(4) 0.1094(19) Uani d . 1 . .
    H H4A 0.5953 0.3738 0.1944 0.164 Uiso calc R 1 . .
    H H4B 0.5831 0.3724 0.0843 0.164 Uiso calc R 1 . .
    H H4C 0.5374 0.3303 0.1368 0.164 Uiso calc R 1 . .
    C C5 0.2526(2) 0.44789(11) -0.0205(2) 0.0490(8) Uani d . 1 . .
    C C6 0.2242(5) 0.43425(15) -0.1234(3) 0.0962(15) Uani d . 1 . .
    H H6A 0.1620 0.4133 -0.1340 0.115 Uiso calc R 1 . .
    H H6B 0.2835 0.4169 -0.1411 0.115 Uiso calc R 1 . .
    C C7 0.1992(6) 0.48093(18) -0.1860(3) 0.125(2) Uani d . 1 . .
    H H7A 0.1770 0.4725 -0.2528 0.150 Uiso calc R 1 . .
    C C8 0.1119(5) 0.5102(2) -0.1524(6) 0.131(3) Uani d . 1 . .
    H H8A 0.0969 0.5390 -0.1906 0.157 Uiso calc R 1 . .
    H H8B 0.0465 0.4914 -0.1604 0.157 Uiso calc R 1 . .
    C C9 0.1435(3) 0.52322(17) -0.0573(5) 0.1054(18) Uani d . 1 . .
    H H9A 0.0858 0.5420 -0.0387 0.126 Uiso calc R 1 . .
    C C10 0.2416(3) 0.55331(14) -0.0445(4) 0.0905(14) Uani d . 1 . .
    H H10A 0.2590 0.5649 0.0199 0.109 Uiso calc R 1 . .
    H H10D 0.2290 0.5809 -0.0863 0.109 Uiso calc R 1 . .
    C C11 0.3329(3) 0.52465(13) -0.0658(3) 0.0745(12) Uani d . 1 . .
    H H11A 0.3979 0.5444 -0.0543 0.089 Uiso calc R 1 . .
    C C12 0.3515(3) 0.48017(12) -0.0043(3) 0.0668(10) Uani d . 1 . .
    H H12A 0.3687 0.4897 0.0615 0.080 Uiso calc R 1 . .
    H H12B 0.4121 0.4624 -0.0185 0.080 Uiso calc R 1 . .
    C C13 0.3074(5) 0.50983(18) -0.1689(4) 0.1148(19) Uani d . 1 . .
    H H13A 0.3647 0.4899 -0.1836 0.138 Uiso calc R 1 . .
    H H13B 0.3004 0.5380 -0.2091 0.138 Uiso calc R 1 . .
    C C14 0.1612(3) 0.47823(15) 0.0025(4) 0.0888(14) Uani d . 1 . .
    H H14A 0.0958 0.4593 -0.0082 0.107 Uiso calc R 1 . .
    H H14B 0.1776 0.4872 0.0686 0.107 Uiso calc R 1 . .
    C C15 0.0612(3) 0.30632(12) 0.1304(2) 0.0502(8) Uani d . 1 . .
    C C16 0.0685(3) 0.25765(13) 0.1145(3) 0.0624(9) Uani d . 1 . .
    H H16A 0.1348 0.2432 0.1162 0.075 Uiso calc R 1 . .
    C C17 -0.0236(4) 0.23100(14) 0.0963(3) 0.0764(11) Uani d . 1 . .
    H H17A -0.0204 0.1981 0.0860 0.092 Uiso calc R 1 . .
    C C18 -0.1212(3) 0.25308(18) 0.0932(3) 0.0794(12) Uani d . 1 . .
    H H18A -0.1837 0.2349 0.0800 0.095 Uiso calc R 1 . .
    C C19 -0.1273(3) 0.30086(17) 0.1089(3) 0.0772(11) Uani d . 1 . .
    H H19A -0.1937 0.3152 0.1071 0.093 Uiso calc R 1 . .
    C C20 -0.0357(3) 0.32805(14) 0.1276(3) 0.0646(9) Uani d . 1 . .
    H H20A -0.0395 0.3609 0.1382 0.077 Uiso calc R 1 . .
    C C21 0.0357(3) 0.32124(13) -0.0982(2) 0.0543(8) Uani d . 1 . .
    C C22 -0.0087(3) 0.27858(15) -0.1342(3) 0.0731(11) Uani d . 1 . .
    H H22A 0.0319 0.2505 -0.1279 0.088 Uiso calc R 1 . .
    C C23 -0.1137(4) 0.2781(2) -0.1794(3) 0.0878(13) Uani d . 1 . .
    H H23A -0.1452 0.2498 -0.2055 0.105 Uiso calc R 1 . .
    C C24 -0.1705(3) 0.3188(2) -0.1856(3) 0.0879(14) Uani d . 1 . .
    H H24A -0.2418 0.3192 -0.2168 0.105 Uiso calc R 1 . .
    C C25 -0.1224(3) 0.36013(18) -0.1453(3) 0.0842(13) Uani d . 1 . .
    H H25A -0.1634 0.3880 -0.1483 0.101 Uiso calc R 1 . .
    Cl Cl1 0.4213(8) 0.5932(4) 0.1685(5) 0.185(4) Uani d P 0.50 . .
    Cl Cl2 0.5855(5) 0.6034(3) 0.3296(5) 0.146(3) Uani d P 0.50 . .
    C C26 0.5288(10) 0.6258(4) 0.2308(9) 0.117(4) Uani d P 0.50 . .
    H H26A 0.5822 0.6291 0.1915 0.141 Uiso calc PR 0.50 . .
    H H26B 0.5038 0.6578 0.2421 0.141 Uiso calc PR 0.50 . .
loop_
    _atom_site_aniso_label
    _atom_site_aniso_U_11
    _atom_site_aniso_U_22
    _atom_site_aniso_U_33
    _atom_site_aniso_U_12
    _atom_site_aniso_U_13
    _atom_site_aniso_U_23
    S1 0.0626(5) 0.0619(6) 0.0460(5) -0.0173(4) -0.0003(4) 0.0039(4)
    S2 0.0525(5) 0.0586(5) 0.0574(5) -0.0086(4) 0.0087(4) -0.0117(4)
    N1 0.0573(18) 0.071(2) 0.072(2) -0.0139(16) -0.0071(15) 0.0036(16)
    O1 0.0538(16) 0.102(2) 0.142(3) 0.0152(15) 0.0085(17) -0.038(2)
    O2 0.0442(13) 0.0790(18) 0.097(2) -0.0072(12) -0.0189(13) 0.0219(15)
    O3 0.126(2) 0.0806(18) 0.0551(15) -0.0426(17) 0.0268(15) -0.0229(14)
    O4 0.0597(15) 0.090(2) 0.0858(19) -0.0064(14) -0.0193(13) 0.0332(16)
    C1 0.0431(18) 0.051(2) 0.082(3) -0.0051(16) -0.0023(18) 0.0075(19)
    C2 0.0397(16) 0.0519(18) 0.0468(17) -0.0052(14) -0.0015(13) -0.0003(14)
    C3 0.0434(16) 0.0497(18) 0.0430(17) -0.0056(14) 0.0002(13) -0.0015(14)
    C4 0.045(2) 0.084(3) 0.181(5) 0.002(2) -0.023(3) 0.037(3)
    C5 0.0362(15) 0.0476(18) 0.059(2) -0.0061(13) 0.0002(14) 0.0027(15)
    C6 0.151(4) 0.071(3) 0.058(2) -0.037(3) -0.001(3) 0.009(2)
    C7 0.230(7) 0.073(3) 0.059(3) -0.062(4) -0.005(4) 0.013(2)
    C8 0.104(4) 0.076(3) 0.180(6) -0.026(3) -0.054(4) 0.042(4)
    C9 0.047(2) 0.079(3) 0.183(6) 0.008(2) 0.006(3) 0.038(4)
    C10 0.076(3) 0.056(2) 0.133(4) 0.006(2) 0.005(3) 0.021(2)
    C11 0.049(2) 0.055(2) 0.114(3) -0.0093(17) 0.001(2) 0.020(2)
    C12 0.0418(18) 0.055(2) 0.095(3) -0.0078(16) -0.0066(17) 0.015(2)
    C13 0.168(5) 0.078(3) 0.112(4) -0.002(3) 0.058(4) 0.032(3)
    C14 0.055(2) 0.072(3) 0.142(4) 0.010(2) 0.027(2) 0.028(3)
    C15 0.0538(19) 0.055(2) 0.0416(17) -0.0116(16) 0.0084(14) 0.0016(15)
    C16 0.064(2) 0.054(2) 0.069(2) -0.0032(18) 0.0145(18) 0.0095(18)
    C17 0.096(3) 0.057(2) 0.079(3) -0.023(2) 0.026(2) -0.002(2)
    C18 0.069(3) 0.099(3) 0.073(3) -0.034(2) 0.022(2) -0.002(2)
    C19 0.059(2) 0.096(3) 0.081(3) -0.007(2) 0.024(2) -0.005(2)
    C20 0.067(2) 0.063(2) 0.067(2) -0.0033(19) 0.0208(18) -0.0039(18)
    C21 0.0552(19) 0.068(2) 0.0389(17) -0.0183(18) 0.0073(14) -0.0029(16)
    C22 0.074(2) 0.075(3) 0.071(2) -0.027(2) 0.014(2) -0.020(2)
    C23 0.079(3) 0.102(4) 0.080(3) -0.039(3) 0.010(2) -0.025(3)
    C24 0.063(3) 0.135(4) 0.060(2) -0.040(3) -0.0044(19) 0.001(3)
    C25 0.058(2) 0.100(3) 0.086(3) -0.011(2) -0.008(2) 0.011(3)
    Cl1 0.187(7) 0.233(7) 0.133(5) -0.043(5) 0.022(4) -0.097(5)
    Cl2 0.101(3) 0.159(4) 0.154(5) 0.051(3) -0.035(3) -0.050(4)
    C26 0.111(11) 0.150(9) 0.096(9) 0.013(7) 0.029(6) 0.009(7)
_geom_special_details
;
;
loop_
    _geom_bond_atom_site_label_1
    _geom_bond_atom_site_label_2
    _geom_bond_site_symmetry_2
    _geom_bond_distance
    _geom_bond_publ_flag
    S1 O4 . 1.426(3) ?
    S1 O3 . 1.427(3) ?
    S1 C15 . 1.759(3) ?
    S1 C3 . 1.799(3) ?
    S2 C21 . 1.764(3) ?
    S2 C3 . 1.800(3) ?
    N1 C21 . 1.327(5) ?
    N1 C25 . 1.338(5) ?
    O1 C1 . 1.187(5) ?
    O2 C1 . 1.326(4) ?
    O2 C4 . 1.440(5) ?
    C1 C2 . 1.505(5) ?
    C2 C3 . 1.537(4) ?
    C2 C5 . 1.552(4) ?
    C2 H2A . 0.9800 ?
    C3 H3A . 0.9800 ?
    C4 H4A . 0.9600 ?
    C4 H4B . 0.9600 ?
    C4 H4C . 0.9600 ?
    C5 C6 . 1.508(5) ?
    C5 C14 . 1.524(5) ?
    C5 C12 . 1.526(4) ?
    C6 C7 . 1.579(6) ?
    C6 H6A . 0.9700 ?
    C6 H6B . 0.9700 ?
    C7 C8 . 1.530(9) ?
    C7 C13 . 1.570(8) ?
    C7 H7A . 0.9800 ?
    C8 C9 . 1.401(9) ?
    C8 H8A . 0.9700 ?
    C8 H8B . 0.9700 ?
    C9 C10 . 1.483(6) ?
    C9 C14 . 1.513(6) ?
    C9 H9A . 0.9800 ?
    C10 C11 . 1.488(6) ?
    C10 H10A . 0.9700 ?
    C10 H10D . 0.9700 ?
    C11 C12 . 1.515(5) ?
    C11 C13 . 1.518(7) ?
    C11 H11A . 0.9800 ?
    C12 H12A . 0.9700 ?
    C12 H12B . 0.9700 ?
    C13 H13A . 0.9700 ?
    C13 H13B . 0.9700 ?
    C14 H14A . 0.9700 ?
    C14 H14B . 0.9700 ?
    C15 C20 . 1.366(5) ?
    C15 C16 . 1.379(5) ?
    C16 C17 . 1.367(5) ?
    C16 H16A . 0.9300 ?
    C17 C18 . 1.376(6) ?
    C17 H17A . 0.9300 ?
    C18 C19 . 1.353(6) ?
    C18 H18A . 0.9300 ?
    C19 C20 . 1.370(5) ?
    C19 H19A . 0.9300 ?
    C20 H20A . 0.9300 ?
    C21 C22 . 1.372(5) ?
    C22 C23 . 1.366(6) ?
    C22 H22A . 0.9300 ?
    C23 C24 . 1.337(6) ?
    C23 H23A . 0.9300 ?
    C24 C25 . 1.376(6) ?
    C24 H24A . 0.9300 ?
    C25 H25A . 0.9300 ?
    Cl1 C26 2_655 1.726(14) ?
    Cl1 C26 . 1.737(15) ?
    Cl2 C26 . 1.594(14) ?
    Cl2 C26 2_655 1.663(15) ?
    C26 H26A . 0.9700 ?
    C26 H26B . 0.9700 ?
loop_
    _geom_angle_atom_site_label_1
    _geom_angle_atom_site_label_2
    _geom_angle_atom_site_label_3
    _geom_angle_site_symmetry_1
    _geom_angle_site_symmetry_3
    _geom_angle
    _geom_angle_publ_flag
    O4 S1 O3 . . 118.38(18) ?
    O4 S1 C15 . . 109.21(16) ?
    O3 S1 C15 . . 108.75(17) ?
    O4 S1 C3 . . 108.91(16) ?
    O3 S1 C3 . . 106.81(16) ?
    C15 S1 C3 . . 103.79(14) ?
    C21 S2 C3 . . 100.30(16) ?
    C21 N1 C25 . . 116.5(3) ?
    C1 O2 C4 . . 115.7(4) ?
    O1 C1 O2 . . 123.8(3) ?
    O1 C1 C2 . . 124.9(3) ?
    O2 C1 C2 . . 111.3(3) ?
    C1 C2 C3 . . 111.2(3) ?
    C1 C2 C5 . . 113.2(3) ?
    C3 C2 C5 . . 114.4(2) ?
    C1 C2 H2A . . 105.7 ?
    C3 C2 H2A . . 105.7 ?
    C5 C2 H2A . . 105.7 ?
    C2 C3 S1 . . 108.4(2) ?
    C2 C3 S2 . . 117.5(2) ?
    S1 C3 S2 . . 109.63(17) ?
    C2 C3 H3A . . 106.9 ?
    S1 C3 H3A . . 106.9 ?
    S2 C3 H3A . . 106.9 ?
    O2 C4 H4A . . 109.5 ?
    O2 C4 H4B . . 109.5 ?
    H4A C4 H4B . . 109.5 ?
    O2 C4 H4C . . 109.5 ?
    H4A C4 H4C . . 109.5 ?
    H4B C4 H4C . . 109.5 ?
    C6 C5 C14 . . 108.0(3) ?
    C6 C5 C12 . . 109.3(3) ?
    C14 C5 C12 . . 106.3(3) ?
    C6 C5 C2 . . 114.5(3) ?
    C14 C5 C2 . . 109.0(3) ?
    C12 C5 C2 . . 109.5(2) ?
    C5 C6 C7 . . 109.9(3) ?
    C5 C6 H6A . . 109.7 ?
    C7 C6 H6A . . 109.7 ?
    C5 C6 H6B . . 109.7 ?
    C7 C6 H6B . . 109.7 ?
    H6A C6 H6B . . 108.2 ?
    C8 C7 C13 . . 110.1(4) ?
    C8 C7 C6 . . 109.5(5) ?
    C13 C7 C6 . . 105.0(5) ?
    C8 C7 H7A . . 110.7 ?
    C13 C7 H7A . . 110.7 ?
    C6 C7 H7A . . 110.7 ?
    C9 C8 C7 . . 111.2(4) ?
    C9 C8 H8A . . 109.4 ?
    C7 C8 H8A . . 109.4 ?
    C9 C8 H8B . . 109.4 ?
    C7 C8 H8B . . 109.4 ?
    H8A C8 H8B . . 108.0 ?
    C8 C9 C10 . . 109.9(5) ?
    C8 C9 C14 . . 109.2(5) ?
    C10 C9 C14 . . 111.6(4) ?
    C8 C9 H9A . . 108.7 ?
    C10 C9 H9A . . 108.7 ?
    C14 C9 H9A . . 108.7 ?
    C9 C10 C11 . . 110.0(4) ?
    C9 C10 H10A . . 109.7 ?
    C11 C10 H10A . . 109.7 ?
    C9 C10 H10D . . 109.7 ?
    C11 C10 H10D . . 109.7 ?
    H10A C10 H10D . . 108.2 ?
    C10 C11 C12 . . 110.8(4) ?
    C10 C11 C13 . . 108.8(4) ?
    C12 C11 C13 . . 109.4(4) ?
    C10 C11 H11A . . 109.2 ?
    C12 C11 H11A . . 109.2 ?
    C13 C11 H11A . . 109.2 ?
    C11 C12 C5 . . 111.2(3) ?
    C11 C12 H12A . . 109.4 ?
    C5 C12 H12A . . 109.4 ?
    C11 C12 H12B . . 109.4 ?
    C5 C12 H12B . . 109.4 ?
    H12A C12 H12B . . 108.0 ?
    C11 C13 C7 . . 107.8(4) ?
    C11 C13 H13A . . 110.1 ?
    C7 C13 H13A . . 110.1 ?
    C11 C13 H13B . . 110.1 ?
    C7 C13 H13B . . 110.1 ?
    H13A C13 H13B . . 108.5 ?
    C9 C14 C5 . . 111.6(4) ?
    C9 C14 H14A . . 109.3 ?
    C5 C14 H14A . . 109.3 ?
    C9 C14 H14B . . 109.3 ?
    C5 C14 H14B . . 109.3 ?
    H14A C14 H14B . . 108.0 ?
    C20 C15 C16 . . 121.2(3) ?
    C20 C15 S1 . . 118.9(3) ?
    C16 C15 S1 . . 119.9(3) ?
    C17 C16 C15 . . 118.8(4) ?
    C17 C16 H16A . . 120.6 ?
    C15 C16 H16A . . 120.6 ?
    C16 C17 C18 . . 119.7(4) ?
    C16 C17 H17A . . 120.1 ?
    C18 C17 H17A . . 120.1 ?
    C19 C18 C17 . . 120.9(4) ?
    C19 C18 H18A . . 119.5 ?
    C17 C18 H18A . . 119.5 ?
    C18 C19 C20 . . 120.0(4) ?
    C18 C19 H19A . . 120.0 ?
    C20 C19 H19A . . 120.0 ?
    C15 C20 C19 . . 119.2(4) ?
    C15 C20 H20A . . 120.4 ?
    C19 C20 H20A . . 120.4 ?
    N1 C21 C22 . . 123.2(3) ?
    N1 C21 S2 . . 118.9(2) ?
    C22 C21 S2 . . 117.7(3) ?
    C23 C22 C21 . . 118.8(4) ?
    C23 C22 H22A . . 120.6 ?
    C21 C22 H22A . . 120.6 ?
    C24 C23 C22 . . 119.2(4) ?
    C24 C23 H23A . . 120.4 ?
    C22 C23 H23A . . 120.4 ?
    C23 C24 C25 . . 119.4(4) ?
    C23 C24 H24A . . 120.3 ?
    C25 C24 H24A . . 120.3 ?
    N1 C25 C24 . . 122.9(5) ?
    N1 C25 H25A . . 118.6 ?
    C24 C25 H25A . . 118.6 ?
    Cl2 C26 Cl1 . . 115.6(7) ?
    Cl2 C26 H26A . . 108.4 ?
    Cl1 C26 H26A . . 108.4 ?
    Cl2 C26 H26B . . 108.4 ?
    Cl1 C26 H26B . . 108.4 ?
    H26A C26 H26B . . 107.4 ?
loop_
    _geom_torsion_atom_site_label_1
    _geom_torsion_atom_site_label_2
    _geom_torsion_atom_site_label_3
    _geom_torsion_atom_site_label_4
    _geom_torsion_site_symmetry_1
    _geom_torsion_site_symmetry_2
    _geom_torsion_site_symmetry_3
    _geom_torsion_site_symmetry_4
    _geom_torsion
    _geom_torsion_publ_flag
    C4 O2 C1 O1 . . . . -5.1(5) ?
    C4 O2 C1 C2 . . . . 176.1(3) ?
    O1 C1 C2 C3 . . . . 57.9(5) ?
    O2 C1 C2 C3 . . . . -123.3(3) ?
    O1 C1 C2 C5 . . . . -72.6(5) ?
    O2 C1 C2 C5 . . . . 106.2(3) ?
    C1 C2 C3 S1 . . . . 80.7(3) ?
    C5 C2 C3 S1 . . . . -149.4(2) ?
    C1 C2 C3 S2 . . . . -44.2(3) ?
    C5 C2 C3 S2 . . . . 85.6(3) ?
    O4 S1 C3 C2 . . . . -69.3(2) ?
    O3 S1 C3 C2 . . . . 59.7(3) ?
    C15 S1 C3 C2 . . . . 174.5(2) ?
    O4 S1 C3 S2 . . . . 60.2(2) ?
    O3 S1 C3 S2 . . . . -170.85(17) ?
    C15 S1 C3 S2 . . . . -56.0(2) ?
    C21 S2 C3 C2 . . . . -138.9(2) ?
    C21 S2 C3 S1 . . . . 96.70(18) ?
    C1 C2 C5 C6 . . . . 73.5(4) ?
    C3 C2 C5 C6 . . . . -55.4(4) ?
    C1 C2 C5 C14 . . . . -165.5(3) ?
    C3 C2 C5 C14 . . . . 65.6(4) ?
    C1 C2 C5 C12 . . . . -49.7(4) ?
    C3 C2 C5 C12 . . . . -178.5(3) ?
    C14 C5 C6 C7 . . . . 55.1(5) ?
    C12 C5 C6 C7 . . . . -60.2(5) ?
    C2 C5 C6 C7 . . . . 176.6(4) ?
    C5 C6 C7 C8 . . . . -54.8(6) ?
    C5 C6 C7 C13 . . . . 63.5(6) ?
    C13 C7 C8 C9 . . . . -56.3(6) ?
    C6 C7 C8 C9 . . . . 58.7(5) ?
    C7 C8 C9 C10 . . . . 60.8(5) ?
    C7 C8 C9 C14 . . . . -61.9(5) ?
    C8 C9 C10 C11 . . . . -65.1(5) ?
    C14 C9 C10 C11 . . . . 56.2(6) ?
    C9 C10 C11 C12 . . . . -57.0(5) ?
    C9 C10 C11 C13 . . . . 63.4(5) ?
    C10 C11 C12 C5 . . . . 60.2(5) ?
    C13 C11 C12 C5 . . . . -59.8(5) ?
    C6 C5 C12 C11 . . . . 57.6(4) ?
    C14 C5 C12 C11 . . . . -58.7(4) ?
    C2 C5 C12 C11 . . . . -176.3(3) ?
    C10 C11 C13 C7 . . . . -57.4(5) ?
    C12 C11 C13 C7 . . . . 63.9(5) ?
    C8 C7 C13 C11 . . . . 53.4(6) ?
    C6 C7 C13 C11 . . . . -64.3(5) ?
    C8 C9 C14 C5 . . . . 63.4(5) ?
    C10 C9 C14 C5 . . . . -58.3(6) ?
    C6 C5 C14 C9 . . . . -59.5(5) ?
    C12 C5 C14 C9 . . . . 57.7(5) ?
    C2 C5 C14 C9 . . . . 175.6(4) ?
    O4 S1 C15 C20 . . . . 164.6(3) ?
    O3 S1 C15 C20 . . . . 34.1(3) ?
    C3 S1 C15 C20 . . . . -79.3(3) ?
    O4 S1 C15 C16 . . . . -17.7(3) ?
    O3 S1 C15 C16 . . . . -148.2(3) ?
    C3 S1 C15 C16 . . . . 98.3(3) ?
    C20 C15 C16 C17 . . . . -0.4(5) ?
    S1 C15 C16 C17 . . . . -178.0(3) ?
    C15 C16 C17 C18 . . . . 0.7(6) ?
    C16 C17 C18 C19 . . . . -0.7(6) ?
    C17 C18 C19 C20 . . . . 0.5(6) ?
    C16 C15 C20 C19 . . . . 0.2(5) ?
    S1 C15 C20 C19 . . . . 177.9(3) ?
    C18 C19 C20 C15 . . . . -0.3(6) ?
    C25 N1 C21 C22 . . . . -1.3(5) ?
    C25 N1 C21 S2 . . . . 175.3(3) ?
    C3 S2 C21 N1 . . . . 32.5(3) ?
    C3 S2 C21 C22 . . . . -150.6(3) ?
    N1 C21 C22 C23 . . . . 2.5(6) ?
    S2 C21 C22 C23 . . . . -174.2(3) ?
    C21 C22 C23 C24 . . . . -1.3(6) ?
    C22 C23 C24 C25 . . . . -0.8(7) ?
    C21 N1 C25 C24 . . . . -1.0(6) ?
    C23 C24 C25 N1 . . . . 2.1(7) ?
    Cl1 Cl2 C26 Cl1 2_655 . . . 13(4) ?
    C26 Cl2 C26 Cl1 2_655 . . . -62.4(9) ?
    Cl2 Cl1 C26 Cl2 2_655 . . . 127(3) ?
    C26 Cl1 C26 Cl2 2_655 . . . 64.3(11) ?
_iucr_refine_instructions_details
;
TITL asulfo in C2/c
CELL 0.71073  12.7088  27.8200  14.4478  90.000 101.254  90.000
ZERR    8.00   0.0037   0.0062   0.0033   0.000   0.019   0.000
LATT  7
SYMM -X, Y, 0.5-Z
SFAC C H N O S CL
UNIT 204 240 8 32 16 8
TEMP 25
L.S. 15
ACTA
BOND $H
CONF
HTAB
WPDB -2
FMAP 2
PLAN 10
EQIV $1   -x+1, y, -z+1/2
FREE C26 C26_$1
FREE C26 CL1_$1
FREE C26 CL2_$1
WGHT    0.060700    7.266700
FVAR       0.12396
S1    5    0.177931    0.341864    0.150454    11.00000    0.06258    0.06186 =
         0.04602    0.00391   -0.00030   -0.01732
S2    5    0.174405    0.322023   -0.050126    11.00000    0.05247    0.05856 =
         0.05742   -0.01166    0.00865   -0.00863
N1    3   -0.019312    0.361971   -0.102055    11.00000    0.05731    0.07136 =
         0.07236    0.00361   -0.00707   -0.01389
O1    4    0.395353    0.354564   -0.013347    11.00000    0.05384    0.10176 =
         0.14169   -0.03785    0.00850    0.01519
O2    4    0.448435    0.389207    0.126272    11.00000    0.04416    0.07904 =
         0.09670    0.02192   -0.01888   -0.00719
O3    4    0.164288    0.380170    0.212751    11.00000    0.12592    0.08057 =
         0.05514   -0.02290    0.02685   -0.04264
O4    4    0.269477    0.311530    0.175529    11.00000    0.05969    0.08984 =
         0.08580    0.03318   -0.01934   -0.00644
C1    1    0.377245    0.379413    0.048513    11.00000    0.04309    0.05070 =
         0.08248    0.00748   -0.00226   -0.00513
C2    1    0.272411    0.404564    0.048394    11.00000    0.03974    0.05193 =
         0.04676   -0.00027   -0.00153   -0.00525
AFIX  13
H2A   2    0.278534    0.418248    0.111724    11.00000   -1.20000
AFIX   0
C3    1    0.179087    0.368533    0.037194    11.00000    0.04335    0.04974 =
         0.04298   -0.00154    0.00019   -0.00558
AFIX  13
H3A   2    0.112671    0.387129    0.019827    11.00000   -1.20000
AFIX   0
C4    1    0.549464    0.364366    0.136263    11.00000    0.04470    0.08390 =
         0.18125    0.03742   -0.02340    0.00180
AFIX  33
H4A   2    0.595284    0.373789    0.194361    11.00000   -1.50000
H4B   2    0.583073    0.372439    0.084302    11.00000   -1.50000
H4C   2    0.537372    0.330313    0.136784    11.00000   -1.50000
AFIX   0
C5    1    0.252601    0.447886   -0.020520    11.00000    0.03622    0.04756 =
         0.05943    0.00266    0.00016   -0.00614
C6    1    0.224239    0.434251   -0.123404    11.00000    0.15132    0.07114 =
         0.05758    0.00923   -0.00090   -0.03704
AFIX  23
H6A   2    0.162001    0.413320   -0.133969    11.00000   -1.20000
H6B   2    0.283531    0.416937   -0.141144    11.00000   -1.20000
AFIX   0
C7    1    0.199238    0.480929   -0.186022    11.00000    0.23012    0.07312 =
         0.05877    0.01293   -0.00470   -0.06181
AFIX  13
H7A   2    0.177031    0.472456   -0.252824    11.00000   -1.20000
AFIX   0
C8    1    0.111906    0.510205   -0.152378    11.00000    0.10351    0.07614 =
         0.17970    0.04166   -0.05433   -0.02641
AFIX  23
H8A   2    0.096943    0.538973   -0.190620    11.00000   -1.20000
H8B   2    0.046513    0.491374   -0.160440    11.00000   -1.20000
AFIX   0
C9    1    0.143460    0.523220   -0.057326    11.00000    0.04719    0.07870 =
         0.18349    0.03800    0.00598    0.00752
AFIX  13
H9A   2    0.085769    0.542016   -0.038701    11.00000   -1.20000
AFIX   0
C10   1    0.241601    0.553307   -0.044547    11.00000    0.07620    0.05554 =
         0.13337    0.02147    0.00493    0.00559
AFIX  23
H10A  2    0.258994    0.564949    0.019919    11.00000   -1.20000
H10D  2    0.229002    0.580901   -0.086286    11.00000   -1.20000
AFIX   0
C11   1    0.332861    0.524650   -0.065812    11.00000    0.04859    0.05459 =
         0.11438    0.02049    0.00095   -0.00927
AFIX  13
H11A  2    0.397893    0.544447   -0.054350    11.00000   -1.20000
AFIX   0
C12   1    0.351521    0.480173   -0.004303    11.00000    0.04180    0.05534 =
         0.09513    0.01453   -0.00663   -0.00780
AFIX  23
H12A  2    0.368718    0.489670    0.061523    11.00000   -1.20000
H12B  2    0.412133    0.462412   -0.018462    11.00000   -1.20000
AFIX   0
C13   1    0.307414    0.509828   -0.168888    11.00000    0.16764    0.07768 =
         0.11152    0.03232    0.05770   -0.00184
AFIX  23
H13A  2    0.364656    0.489931   -0.183574    11.00000   -1.20000
H13B  2    0.300367    0.538045   -0.209064    11.00000   -1.20000
AFIX   0
C14   1    0.161200    0.478233    0.002492    11.00000    0.05526    0.07226 =
         0.14197    0.02804    0.02677    0.00992
AFIX  23
H14A  2    0.095825    0.459320   -0.008182    11.00000   -1.20000
H14B  2    0.177599    0.487164    0.068644    11.00000   -1.20000
AFIX   0
C15   1    0.061248    0.306316    0.130413    11.00000    0.05384    0.05473 =
         0.04159    0.00165    0.00839   -0.01160
C16   1    0.068477    0.257647    0.114538    11.00000    0.06410    0.05415 =
         0.06944    0.00951    0.01447   -0.00319
AFIX  43
H16A  2    0.134830    0.243216    0.116216    11.00000   -1.20000
AFIX   0
C17   1   -0.023639    0.230999    0.096292    11.00000    0.09606    0.05731 =
         0.07922   -0.00204    0.02564   -0.02301
AFIX  43
H17A  2   -0.020405    0.198077    0.086035    11.00000   -1.20000
AFIX   0
C18   1   -0.121167    0.253082    0.093163    11.00000    0.06870    0.09944 =
         0.07334   -0.00214    0.02180   -0.03409
AFIX  43
H18A  2   -0.183739    0.234916    0.080020    11.00000   -1.20000
AFIX   0
C19   1   -0.127318    0.300862    0.108941    11.00000    0.05899    0.09590 =
         0.08105   -0.00509    0.02412   -0.00668
AFIX  43
H19A  2   -0.193745    0.315248    0.107125    11.00000   -1.20000
AFIX   0
C20   1   -0.035705    0.328048    0.127590    11.00000    0.06691    0.06283 =
         0.06711   -0.00393    0.02082   -0.00326
AFIX  43
H20A  2   -0.039497    0.360917    0.138204    11.00000   -1.20000
AFIX   0
C21   1    0.035704    0.321239   -0.098226    11.00000    0.05520    0.06795 =
         0.03885   -0.00286    0.00729   -0.01827
C22   1   -0.008728    0.278576   -0.134205    11.00000    0.07360    0.07534 =
         0.07052   -0.01976    0.01417   -0.02740
AFIX  43
H22A  2    0.031863    0.250529   -0.127939    11.00000   -1.20000
AFIX   0
C23   1   -0.113692    0.278074   -0.179394    11.00000    0.07934    0.10185 =
         0.07991   -0.02461    0.00983   -0.03880
AFIX  43
H23A  2   -0.145247    0.249759   -0.205544    11.00000   -1.20000
AFIX   0
C24   1   -0.170503    0.318806   -0.185558    11.00000    0.06289    0.13454 =
         0.05965    0.00079   -0.00438   -0.03972
AFIX  43
H24A  2   -0.241802    0.319207   -0.216750    11.00000   -1.20000
AFIX   0
C25   1   -0.122447    0.360131   -0.145297    11.00000    0.05758    0.09971 =
         0.08640    0.01124   -0.00808   -0.01059
AFIX  43
H25A  2   -0.163425    0.387988   -0.148269    11.00000   -1.20000
AFIX   0
CL1   6    0.421296    0.593246    0.168514    10.50000    0.18662    0.23312 =
         0.13293   -0.09735    0.02243   -0.04274
CL2   6    0.585537    0.603402    0.329559    10.50000    0.10066    0.15920 =
         0.15404   -0.05048   -0.03545    0.05103
C26   1    0.528806    0.625813    0.230837    10.50000    0.11055    0.14980 =
         0.09553    0.00923    0.02874    0.01320
AFIX  23
H26A  2    0.582158    0.629138    0.191539    10.50000   -1.20000
H26B  2    0.503785    0.657829    0.242067    10.50000   -1.20000
HKLF 4
REM  asulfo in C2/c
REM R1 =  0.0543 for   2936 Fo > 4sig(Fo)  and  0.0911 for all   4434 data
REM    316 parameters refined using      0 restraints
END
WGHT      0.0606      7.2807
REM Highest difference peak  0.414,  deepest hole -0.306,  1-sigma level  0.050
Q1    1   0.2639  0.4681 -0.2028  11.00000  0.05    0.41
Q2    1   0.1760  0.4823 -0.1593  11.00000  0.05    0.29
Q3    1   0.1363  0.4605 -0.0550  11.00000  0.05    0.28
Q4    1   0.1582  0.4914 -0.2154  11.00000  0.05    0.28
Q5    1   0.1403  0.4827 -0.2267  11.00000  0.05    0.24
Q6    1   0.1289  0.3789  0.0156  11.00000  0.05    0.20
Q7    1   0.5950  0.6385  0.2802  11.00000  0.05    0.19
Q8    1   0.5000  0.5419  0.2500  10.50000  0.05    0.19
Q9    1   0.5396  0.3335  0.2053  11.00000  0.05    0.18
Q10   1   0.4116  0.5828  0.2374  11.00000  0.05    0.18
;
data_global
_journal_date_recd_electronic     2011-01-04
_journal_date_accepted     2011-03-18
_journal_name_full     'Acta Crystallographica, Section E'
_journal_year     2011
_journal_volume     67
_journal_issue      4
_journal_page_first     o981
_journal_page_last     o982
_journal_paper_category     QO
_journal_coeditor_code     JJ2070
_publ_contact_author_name     'Sylvain Bernes'
_publ_contact_author_address
;
DEP Facultad de Ciencias Qu\'imicas, UANL
Guerrero y Progreso S/N
Col. Trevi\~no
64570 Monterrey, N.L.
Mexico
;
_publ_contact_author_email     sylvain_bernes@Hotmail.com
_publ_contact_author_fax     ?
_publ_contact_author_phone     (+52)(81)83294000x3460
_publ_section_title
;
(2<i>SR</i>,3<i>RS</i>)-Methyl
2-(adamantan-1-yl)-3-phenylsulfonyl-3-(pyridin-2-ylsulfanyl)propanoate
dichloromethane hemisolvate
;
loop_
    _publ_author_name
    _publ_author_footnote
    _publ_author_address
    "Meza-Le\'on, Rosa-Luisa" .
;
Centro de Investigaci\'on de la Facultad de Ciencias Qu\'imicas
Universidad Aut\'onoma de Puebla
72570 Puebla, Pue.
Mexico
;
    "Bern\`es, Sylvain" .
;
DEP Facultad de Ciencias Qu\'imicas, UANL
Guerrero y Progreso S/N
Col. Trevi\~no
64570 Monterrey, NL
Mexico
;
    "Ram\'irez Dom\'inguez, Elsie" .
;
Centro de Investigaci\'on de la Facultad de Ciencias Qu\'imicas
Universidad Aut\'onoma de Puebla
72570 Puebla, Pue.
Mexico
;
    "Sosa-Rivadeneyra, Martha" .
;
Centro de Investigaci\'on de la Facultad de Ciencias Qu\'imicas
Universidad Aut\'onoma de Puebla
72570 Puebla, Pue.
Mexico
;
    "Quintero-Cort\'es, Leticia" .
;
Centro de Investigaci\'on de la Facultad de Ciencias Qu\'imicas
Universidad Aut\'onoma de Puebla
72570 Puebla, Pue.
Mexico
;
_publ_section_synopsis     .
_exptl_special_details
;
Spectroscopic characterization of <b>3</b>. IR: 3064, 2911, 1736, 603--765,
1358 cm^-1^. ^1^H-NMR (\d, ppm): 1.24--2.07 (15H, m), 3.28 (1H, d, <i>J</i> =
1.2 Hz), 3.76 (3H, s), 6.33 (1H, d, <i>J</i> = 1.2 Hz), 6.86 (2H, t,
<i>J</i> = 8, 7.2 Hz, Py), 7.28 (3H, m), 7.38 (1H t, <i>J</i> = 7.2, 7.2 Hz,
Py), 7.85 (2H, d, <i>J</i> = 7.6 Hz), 8.23 (1H, d, <i>J</i> = 4.4 Hz, Py).
^13^C-NMR (\d, ppm): 28.59, 28.74, 36.50, 40.41, 50.99, 51.78, 62.79, 120.16,
122.22, 127.96, 129.96, 133.44, 136.06, 148.68, 155.29, 171.41. EM
(<i>m</i>/<i>z</i>): [<i>M</i>^+^] 471, (C~19~H~24~NO~2~S) 330, (C~10~H~15~)
135.
;
