# Supplementary material for: (2SR,3RS)-Methyl 2-(adamantan-1-yl)-3-phenyl­sulfonyl-3-(pyridin-2-ylsulfan­yl)propano­ate dichloro­methane hemisolvate
Source: Acta Crystallogr Sect E Struct Rep Online. 2011 Mar 26;67(Pt 4):o981–2. doi: 10.1107/S1600536811010312 (PMC3099796; doi:10.1107/S1600536811010312)
Supplement: Supplementary file 2 [file e-67-0o981-Isup2.hkl]

# 
# h,k,l, Fc-squared, Fo-squared, sigma(Fo-squared) and status flag 
# 
data_I
_shelx_title ' asulfo in C2/c' 
_shelx_refln_list_code          4 
_shelx_F_calc_maximum      436.31 
_exptl_crystal_F_000      2168.00 
_reflns_d_resolution_high  0.8392 
 
loop_ 
 _symmetry_equiv_pos_as_xyz 
 'x, y, z' 
 '-x, y, -z+1/2' 
 'x+1/2, y+1/2, z' 
 '-x+1/2, y+1/2, -z+1/2' 
 '-x, -y, -z' 
 'x, -y, z-1/2' 
 '-x+1/2, -y+1/2, -z' 
 'x+1/2, -y+1/2, z-1/2' 
 
_cell_length_a    12.7088 
_cell_length_b    27.8200 
_cell_length_c    14.4478 
_cell_angle_alpha  90.000 
_cell_angle_beta  101.254 
_cell_angle_gamma  90.000 
 
_shelx_F_squared_multiplier     1.000 
 
loop_ 
 _refln_index_h 
 _refln_index_k 
 _refln_index_l 
 _refln_F_squared_calc 
 _refln_F_squared_meas 
 _refln_F_squared_sigma 
 _refln_observed_status 
   2   0   0    12741.51    13520.73    156.81 o 
   4   0   0    18441.62    16741.67    650.50 o 
   6   0   0     8473.61     7641.37    229.09 o 
   8   0   0     1209.14     1217.05     44.91 o 
  10   0   0     2147.36     1724.04     58.57 o 
  12   0   0      723.96      684.67     33.84 o 
  14   0   0     1634.14     1465.67     74.85 o 
   1   1   0     1174.09      745.78     14.96 o 
   3   1   0    30367.10    29120.18    234.52 o 
   5   1   0    16545.54    16540.41    643.99 o 
   7   1   0     6706.49     6921.96    151.18 o 
   9   1   0     1408.01     1508.22     38.62 o 
  11   1   0     1070.99     1216.43     30.36 o 
  13   1   0       97.89      186.38     30.08 o 
   2   2   0    69585.64    68650.83    354.18 o 
   4   2   0     1098.90     1025.13     31.50 o 
   6   2   0     2503.58     2527.17     93.72 o 
   8   2   0      915.24      954.11     35.14 o 
  10   2   0      995.01     1012.69     40.35 o 
  12   2   0       91.83      101.53     20.83 o 
  14   2   0      273.89      234.95     53.37 o 
   1   3   0    28638.86    30096.64    206.83 o 
   3   3   0    43710.34    41908.56   1039.70 o 
   5   3   0    38864.56    39984.28    534.98 o 
   7   3   0     6036.62     5597.77    195.90 o 
   9   3   0    11037.21    10244.69    211.52 o 
  11   3   0     3357.20     3266.51    108.69 o 
  13   3   0      161.66      104.78     37.75 o 
   0   4   0    21783.86    20667.70    246.01 o 
   2   4   0     6419.98     7052.28    184.84 o 
   4   4   0      741.54      823.11     21.10 o 
   6   4   0      256.43      290.27     23.43 o 
   8   4   0     3960.04     3892.60    150.99 o 
  10   4   0      147.94      177.03     26.68 o 
  12   4   0       36.24       36.45     32.54 o 
  14   4   0      742.35      753.66     68.99 o 
   1   5   0   141150.88   126060.23    508.53 o 
   3   5   0      864.00      752.61     23.76 o 
   5   5   0     4198.43     4501.13    199.15 o 
   7   5   0     1533.89     1504.06     62.48 o 
   9   5   0     1337.00     1274.32     48.81 o 
  11   5   0        3.20       33.19     20.83 o 
  13   5   0      185.03      197.85     40.35 o 
   0   6   0    90438.42    83294.95    624.14 o 
   2   6   0    19364.58    18629.41    324.11 o 
   4   6   0     9920.27    10429.04    223.56 o 
   6   6   0    43510.57    45969.95    542.14 o 
   8   6   0     4439.76     4665.14    164.01 o 
  10   6   0       48.70      114.55     21.48 o 
  12   6   0      421.14      410.02     43.61 o 
  14   6   0      930.71     1011.39     66.38 o 
   1   7   0        0.93       20.36      9.76 o 
   3   7   0     4210.53     4679.90    141.37 o 
   5   7   0    13327.93    14969.70    330.62 o 
   7   7   0       56.47      139.28     24.08 o 
   9   7   0      677.26      695.74     35.80 o 
  11   7   0      574.29      725.02     34.49 o 
  13   7   0       19.13      -31.24     31.24 o 
   0   8   0    22407.08    20460.74    342.34 o 
   2   8   0    36925.47    36709.68    362.06 o 
   4   8   0    33560.29    35627.84    383.08 o 
   6   8   0      660.22     1134.39     39.70 o 
   8   8   0      371.23      346.24     28.64 o 
  10   8   0      284.99      233.65     33.19 o 
  12   8   0      533.63      527.82     53.37 o 
  14   8   0      153.89      172.47     42.95 o 
   1   9   0    21911.54    21511.33    281.64 o 
   3   9   0     2880.80     3034.34    115.52 o 
   5   9   0     8836.19     9063.43    260.33 o 
   7   9   0     1648.90     1608.85     62.48 o 
   9   9   0     3741.31     3880.89    130.17 o 
  11   9   0      245.93      280.51     28.64 o 
  13   9   0      111.74      111.29     48.81 o 
   0  10   0       27.54       10.41     15.62 o 
   2  10   0      157.41      135.80     14.82 o 
   4  10   0      920.85     1057.98     58.90 o 
   6  10   0      557.68      367.72     26.03 o 
   8  10   0      109.03      135.37     22.78 o 
  10  10   0      199.11      247.97     26.03 o 
  12  10   0      224.97      263.59     41.00 o 
  14  10   0      493.24      581.19     53.37 o 
   1  11   0      691.77      699.29     22.03 o 
   3  11   0      148.07       78.90     17.50 o 
   5  11   0        1.19      -19.52     19.52 o 
   7  11   0      426.90      421.74     29.29 o 
   9  11   0     2381.11     2237.55    108.69 o 
  11  11   0      185.26      198.50     24.08 o 
  13  11   0      651.36      726.32     69.64 o 
   0  12   0     1154.22     1092.09     38.40 o 
   2  12   0     2495.55     2270.11    142.21 o 
   4  12   0        2.53       31.11     15.27 o 
   6  12   0     1623.00     1984.38     78.10 o 
   8  12   0     3343.76     3410.99    130.17 o 
  10  12   0      127.05      123.66     21.48 o 
  12  12   0      197.83      275.30     48.81 o 
   1  13   0      646.67      492.61     22.96 o 
   3  13   0        4.45      -10.06     17.90 o 
   5  13   0        9.42       29.94     33.19 o 
   7  13   0       65.10       37.75     20.83 o 
   9  13   0      225.39      165.31     27.33 o 
  11  13   0       33.28       78.10     38.40 o 
  13  13   0        5.33       13.02     38.40 o 
   0  14   0    12857.12    14041.62    333.87 o 
   2  14   0      893.50      936.91     31.52 o 
   4  14   0      355.40      393.37     23.60 o 
   6  14   0       84.82        4.56     19.52 o 
   8  14   0     2376.48     2292.87    109.99 o 
  10  14   0      801.93      749.10     35.80 o 
  12  14   0       91.39       13.02     43.61 o 
   1  15   0       61.24       84.62     16.75 o 
   3  15   0     1039.10     1013.79     38.40 o 
   5  15   0      782.73      773.83     38.40 o 
   7  15   0       62.13       59.23     24.08 o 
   9  15   0      386.28      307.19     29.94 o 
  11  15   0      202.52      242.76     46.21 o 
  13  15   0       44.19       80.70     33.19 o 
   0  16   0     3179.09     2949.55    106.74 o 
   2  16   0      268.25      160.17     41.33 o 
   4  16   0      304.00      265.18     22.96 o 
   6  16   0      689.50      689.88     36.45 o 
   8  16   0        1.68        7.81     22.78 o 
  10  16   0      238.77      201.11     34.49 o 
  12  16   0      142.78      165.31     51.42 o 
   1  17   0      711.34      760.21     28.03 o 
   3  17   0     1920.15     1803.74     71.59 o 
   5  17   0      803.46      847.38     42.30 o 
   7  17   0      287.96      405.47     33.84 o 
   9  17   0      553.90      419.13     31.24 o 
  11  17   0      228.63      321.51     50.11 o 
   0  18   0        3.33       27.99     22.78 o 
   2  18   0      180.58      172.37     21.89 o 
   4  18   0      964.33      952.49     33.26 o 
   6  18   0      102.13       88.51     26.03 o 
   8  18   0        0.09       12.37     19.52 o 
  10  18   0      109.75      109.99     41.00 o 
  12  18   0       37.14       91.77     38.40 o 
   1  19   0      801.45      937.77     32.17 o 
   3  19   0        5.83        4.16     35.47 o 
   5  19   0        5.63       63.13     26.03 o 
   7  19   0      100.38      -22.78     23.43 o 
   9  19   0      145.64      148.39     43.61 o 
  11  19   0        3.53      -37.10     37.10 o 
   0  20   0     1975.27     1612.10     77.45 o 
   2  20   0        1.05        0.93     17.18 o 
   4  20   0       72.06       98.47     24.08 o 
   6  20   0     6171.56     6648.21    160.75 o 
   8  20   0      286.63      242.76     25.38 o 
  10  20   0        5.59       31.24     33.19 o 
   1  21   0       24.01       32.42     19.36 o 
   3  21   0      500.14      412.99     33.19 o 
   5  21   0      967.30      835.66     42.30 o 
   7  21   0      237.62      110.64     27.33 o 
   9  21   0       20.75       29.94     35.14 o 
  11  21   0       28.03       -3.90     44.26 o 
   0  22   0        7.76        1.95     26.68 o 
   2  22   0      370.67      363.53     27.20 o 
   4  22   0     2665.15     2571.34    111.29 o 
   6  22   0      137.04      178.33     28.64 o 
   8  22   0       28.26       13.02     35.14 o 
  10  22   0       41.95      -44.91     54.67 o 
   1  23   0      345.71      350.90     35.92 o 
   3  23   0        0.17        5.96     22.75 o 
   5  23   0      385.42      372.92     32.54 o 
   7  23   0      128.56        7.81     37.10 o 
   9  23   0       12.99       20.18     35.80 o 
   0  24   0     1616.26     1481.28     56.62 o 
   2  24   0        2.63       22.33     21.11 o 
   4  24   0       20.81       -4.84     19.86 o 
   6  24   0        0.80       35.14     39.70 o 
   8  24   0       31.60        0.00     48.16 o 
  10  24   0       71.84       44.26     44.26 o 
   1  25   0       70.72       67.50     17.85 o 
   3  25   0       61.00       45.45     19.83 o 
   5  25   0      138.60      166.61     44.91 o 
   7  25   0      200.87      186.79     54.67 o 
   9  25   0       49.13       33.19     47.51 o 
   0  26   0     1034.57     1029.61     54.02 o 
   2  26   0      281.51      252.28     27.66 o 
   4  26   0       42.03       61.68     35.11 o 
   6  26   0       38.72       14.32     37.75 o 
   8  26   0        0.14      -24.08     44.91 o 
   1  27   0       23.41       38.14     28.31 o 
   3  27   0        1.35       12.18     35.14 o 
   5  27   0        0.14      -25.38     48.16 o 
   7  27   0      107.15       19.52     43.61 o 
   0  28   0      358.07      180.28     44.91 o 
   2  28   0      490.29      421.13     87.86 o 
   4  28   0        7.53       11.70     71.59 o 
   6  28   0        0.68       31.89     43.61 o 
   1  29   0       22.34      -19.22     24.60 o 
   3  29   0       25.42      -16.09     45.77 o 
   5  29   0        3.08       20.18     40.35 o 
   7  29   0       65.03       42.30     55.32 o 
   0  30   0      332.44      300.03     65.08 o 
   2  30   0      173.07      183.51     45.23 o 
   4  30   0      132.96       78.66     68.66 o 
   6  30   0       35.02       46.86     42.30 o 
   1  31   0       15.96      -14.24     36.32 o 
   3  31   0        0.42      -35.68     35.68 o 
   5  31   0       10.76       24.73     42.30 o 
   0  32   0        0.35       18.87     49.46 o 
   2  32   0      164.26      123.65     75.82 o 
   1  33   0       10.89      -10.34     33.69 o 
 -13   1   1      475.91      560.06     62.48 o 
 -11   1   1     2799.26     2586.40     70.61 o 
  -9   1   1      371.85      397.52     37.75 o 
  -7   1   1     4877.84     4926.88    129.93 o 
  -5   1   1      131.14      196.34     25.06 o 
  -3   1   1     2049.78     1836.34     47.17 o 
  -1   1   1    21381.30    21775.61    255.06 o 
   1   1   1    55527.14    52916.40    495.60 o 
   3   1   1    12475.12    12088.39    134.81 o 
   5   1   1     5093.58     5234.37    162.06 o 
   7   1   1     1957.98     1896.38     50.76 o 
   9   1   1     5176.70     4996.78    128.54 o 
  11   1   1       72.03       23.10     15.65 o 
  13   1   1      276.04      294.83     31.97 o 
 -14   2   1       50.84       67.69     50.11 o 
 -12   2   1      782.23      869.51     35.80 o 
 -10   2   1     4506.08     4319.55    141.23 o 
  -8   2   1     9368.33     9373.23    225.19 o 
  -6   2   1     1694.31     1796.29     69.64 o 
  -4   2   1    17513.40    17155.36    310.77 o 
  -2   2   1    21925.93    21169.30    201.54 o 
   0   2   1     2765.53     2425.64     74.85 o 
   2   2   1     3362.27     3318.56     90.18 o 
   4   2   1     9212.79     9370.75    200.78 o 
   6   2   1     7666.55     7021.79    220.63 o 
   8   2   1       48.35       -6.51     14.97 o 
  10   2   1    15777.83    15835.30    231.69 o 
  12   2   1      144.08      172.47     48.81 o 
  14   2   1        0.28       27.33     42.95 o 
 -13   3   1       53.36       16.27     40.35 o 
 -11   3   1      142.08      155.55     26.03 o 
  -9   3   1      590.34      608.52     33.19 o 
  -7   3   1     1151.05     1209.24     46.21 o 
  -5   3   1      855.49     1058.90     34.49 o 
  -3   3   1      102.68      164.66     13.60 o 
  -1   3   1    10470.92    11097.86    134.97 o 
   1   3   1    18968.60    18437.18    280.18 o 
   3   3   1     6193.47     6018.12    137.16 o 
   5   3   1     2639.80     2260.98     87.21 o 
   7   3   1      159.42      140.58     23.43 o 
   9   3   1     1145.11     1175.40     42.95 o 
  11   3   1     1553.80     1568.50     48.81 o 
  13   3   1       80.38      104.78     39.70 o 
 -14   4   1        0.16      -16.92     42.30 o 
 -12   4   1        2.39       36.45     25.38 o 
 -10   4   1     1320.75     1314.67     46.21 o 
  -8   4   1     4521.15     4577.27    161.41 o 
  -6   4   1    16677.78    18935.20    351.45 o 
  -4   4   1     9119.56     9626.15    325.09 o 
  -2   4   1     8636.38     8700.05    146.03 o 
   0   4   1     5941.96     6999.01    156.85 o 
   2   4   1       10.67       26.03     16.92 o 
   4   4   1     1459.88     1193.87     40.00 o 
   6   4   1       60.29       81.35     22.13 o 
   8   4   1      208.68      159.45     22.13 o 
  10   4   1     1588.76     1472.17     52.07 o 
  12   4   1        2.33      -38.40     38.40 o 
  14   4   1       18.80       18.87     39.05 o 
 -13   5   1      542.68      551.25     50.76 o 
 -11   5   1      470.96      497.88     30.59 o 
  -9   5   1      330.40      363.16     27.99 o 
  -7   5   1      946.92      968.43     37.10 o 
  -5   5   1    33256.40    34309.71    495.28 o 
  -3   5   1    16327.38    16872.05    289.94 o 
  -1   5   1    42186.82    40274.58    294.18 o 
   1   5   1    14922.07    12649.71    179.37 o 
   3   5   1     4029.39     4379.43    133.46 o 
   5   5   1     1172.26     1550.92     65.73 o 
   7   5   1     1459.74     1404.49     55.32 o 
   9   5   1     1870.35     1954.44     67.04 o 
  11   5   1     1159.52     1207.29     41.65 o 
  13   5   1      406.51      352.75     45.56 o 
 -14   6   1      134.85       87.21     33.84 o 
 -12   6   1      248.10      251.87     41.00 o 
 -10   6   1      178.96      199.80     24.73 o 
  -8   6   1      653.81      534.98     29.29 o 
  -6   6   1    12313.34    12348.81    286.36 o 
  -4   6   1     3145.71     3781.65    102.57 o 
  -2   6   1       50.99      163.66     24.41 o 
   0   6   1     2624.67     3378.89    153.27 o 
   2   6   1     2676.38     3245.45     89.31 o 
   4   6   1      576.05      559.71     20.63 o 
   6   6   1      974.36      945.00     38.40 o 
   8   6   1     1745.80     2007.15     68.34 o 
  10   6   1      150.55      184.18     26.68 o 
  12   6   1      110.55       18.87     48.81 o 
  14   6   1       43.67       29.94     44.91 o 
 -13   7   1     1495.54     1470.22     67.69 o 
 -11   7   1        7.93      -12.37     19.52 o 
  -9   7   1      249.31      333.22     27.99 o 
  -7   7   1     1132.20     1189.71     54.02 o 
  -5   7   1      386.14      427.59     27.33 o 
  -3   7   1     7892.07     8067.22    211.19 o 
  -1   7   1    14600.13    15369.36    216.01 o 
   1   7   1     1576.11     1519.48     68.66 o 
   3   7   1     5583.04     6097.22    520.34 o 
   5   7   1     2353.65     3006.83    106.74 o 
   7   7   1     2963.24     2547.99    133.42 o 
   9   7   1      456.29      436.71     29.29 o 
  11   7   1      600.81      544.74     31.24 o 
  13   7   1      199.97      283.76     50.11 o 
 -14   8   1      132.14      163.36     39.05 o 
 -12   8   1       85.81       87.21     37.75 o 
 -10   8   1     2045.80     2080.05     62.48 o 
  -8   8   1     3036.73     3330.29    137.98 o 
  -6   8   1     1289.65     1260.00     53.37 o 
  -4   8   1    15463.51    16279.32    444.19 o 
  -2   8   1       59.80       84.83     12.16 o 
   0   8   1    18319.26    15851.82    223.61 o 
   2   8   1     2718.02     3618.92     99.09 o 
   4   8   1    27609.08    28131.66    546.37 o 
   6   8   1     5869.85     6077.43    205.66 o 
   8   8   1       90.25       96.97     20.83 o 
  10   8   1      280.24      270.09     26.03 o 
  12   8   1      398.91      344.29     42.95 o 
  14   8   1       25.63       26.68     35.80 o 
 -13   9   1        9.78      -41.00     41.00 o 
 -11   9   1      180.12      206.96     26.03 o 
  -9   9   1       53.81       56.62     24.73 o 
  -7   9   1      994.99      990.56     48.81 o 
  -5   9   1     9044.58    11358.90    292.22 o 
  -3   9   1    15453.69    15111.54    261.96 o 
  -1   9   1       47.97       97.25     18.87 o 
   1   9   1     2056.04     2073.38     55.13 o 
   3   9   1     1309.12     1393.22     36.74 o 
   5   9   1       58.94       80.05     22.13 o 
   7   9   1      261.42      207.61     24.73 o 
   9   9   1      476.52      376.18     29.29 o 
  11   9   1        9.70       11.06     18.22 o 
  13   9   1       73.54       69.64     31.24 o 
 -14  10   1       64.96       47.51     55.97 o 
 -12  10   1      203.57      192.65     40.35 o 
 -10  10   1      620.44      534.98     31.89 o 
  -8  10   1      152.47      142.53     22.78 o 
  -6  10   1      155.08      239.50     24.08 o 
  -4  10   1     2954.47     2941.79    129.51 o 
  -2  10   1     3736.32     3056.52     80.38 o 
   0  10   1      299.80      194.31     19.85 o 
   2  10   1    15813.10    14673.63    256.45 o 
   4  10   1     2988.63     3986.80    115.08 o 
   6  10   1     1735.52     2052.71     77.45 o 
   8  10   1     3793.14     3699.96    136.02 o 
  10  10   1      684.06      488.12     31.89 o 
  12  10   1       24.72       75.50     50.76 o 
 -13  11   1      686.70      633.91     54.67 o 
 -11  11   1       19.11       12.37     18.22 o 
  -9  11   1        0.03      -20.18     20.18 o 
  -7  11   1      659.56      585.75     33.19 o 
  -5  11   1     8872.33     9635.51    260.33 o 
  -3  11   1      144.62      111.57     40.68 o 
  -1  11   1       26.03       26.92     13.25 o 
   1  11   1     3604.89     3439.74    143.83 o 
   3  11   1      892.21     1035.56    197.85 o 
   5  11   1      346.77      243.41     28.64 o 
   7  11   1       46.49       50.11     20.18 o 
   9  11   1     1976.10     2271.39     95.67 o 
  11  11   1       19.73      -16.27     36.45 o 
  13  11   1      154.51      156.85     46.21 o 
 -12  12   1     1694.56     1796.29     72.89 o 
 -10  12   1      405.66      546.70     31.89 o 
  -8  12   1     2625.41     2964.52    125.61 o 
  -6  12   1      138.94      175.07     23.43 o 
  -4  12   1     1174.87     1001.04     30.91 o 
  -2  12   1       27.77       59.07     45.23 o 
   0  12   1     3498.75     4031.82    196.22 o 
   2  12   1     3504.23     3714.24     95.14 o 
   4  12   1     1034.15     1067.08     32.66 o 
   6  12   1     1154.52     1176.05     46.86 o 
   8  12   1     2208.58     2247.31     75.50 o 
  10  12   1      462.78      285.06     27.33 o 
  12  12   1       54.31       54.02     39.70 o 
 -13  13   1       92.42       82.66     37.75 o 
 -11  13   1        6.83      -17.57     25.38 o 
  -9  13   1       36.27       57.92     22.13 o 
  -7  13   1     3000.54     2993.81    142.53 o 
  -5  13   1     2631.42     2959.97    100.88 o 
  -3  13   1     3958.41     3883.60     96.97 o 
  -1  13   1       43.32       12.99     14.70 o 
   1  13   1    12151.81    11802.31    227.11 o 
   3  13   1      650.92      885.63     53.69 o 
   5  13   1     2666.65     2797.26    100.23 o 
   7  13   1     2930.77     2641.71    117.15 o 
   9  13   1      726.03      899.44     39.05 o 
  11  13   1      139.16      169.22     35.80 o 
  13  13   1       30.46      -30.59     40.35 o 
 -12  14   1       20.59        9.11     40.35 o 
 -10  14   1      165.13      263.59     26.68 o 
  -8  14   1      752.02      759.52     37.75 o 
  -6  14   1      308.18      289.62     27.33 o 
  -4  14   1       47.22       84.85     18.66 o 
  -2  14   1     3713.50     3862.31     91.66 o 
   0  14   1      675.95      850.36     25.76 o 
   2  14   1        4.70       17.81     15.76 o 
   4  14   1     1198.81     1064.09     33.08 o 
   6  14   1     2415.78     2783.59    129.51 o 
   8  14   1        3.89       -1.95     22.13 o 
  10  14   1       27.29       35.80     20.18 o 
  12  14   1      243.26      118.45     44.91 o 
 -13  15   1        2.33       33.84     38.40 o 
 -11  15   1        1.51      -12.37     29.94 o 
  -9  15   1      409.70      223.88     31.24 o 
  -7  15   1      540.74      389.85     33.19 o 
  -5  15   1     1798.21     1867.88     74.85 o 
  -3  15   1       14.57       35.72     17.66 o 
  -1  15   1      589.82      444.00     50.76 o 
   1  15   1     1329.48     1470.73     39.70 o 
   3  15   1     1947.11     2102.05    123.66 o 
   5  15   1        7.34       29.29     21.48 o 
   7  15   1     1353.32     1354.37     50.11 o 
   9  15   1      869.80      834.36     37.75 o 
  11  15   1       62.59       68.99     46.86 o 
  13  15   1        8.79       20.18     48.16 o 
 -12  16   1      676.19      612.43     48.81 o 
 -10  16   1       30.09       41.65     29.29 o 
  -8  16   1       17.05       17.57     22.13 o 
  -6  16   1      378.49      350.80     29.29 o 
  -4  16   1      801.88      585.09     27.05 o 
  -2  16   1     2109.07     2005.64    100.88 o 
   0  16   1       41.61       17.95     26.36 o 
   2  16   1     3297.27     3503.42    107.35 o 
   4  16   1       65.79       63.75     28.31 o 
   6  16   1      730.82      889.03     43.61 o 
   8  16   1      119.41       93.72     23.43 o 
  10  16   1       26.41       26.68     30.59 o 
  12  16   1       15.77       -4.56     37.75 o 
 -11  17   1       15.83       -8.46     31.89 o 
  -9  17   1      497.76      579.89     33.19 o 
  -7  17   1       16.50       -9.76     22.13 o 
  -5  17   1     2534.79     2478.35     83.31 o 
  -3  17   1     1081.51     1137.39     50.76 o 
  -1  17   1      124.87      112.97     18.90 o 
   1  17   1       35.92        1.18     20.30 o 
   3  17   1     1700.01     2033.09     70.29 o 
   5  17   1     1044.89      993.16     45.56 o 
   7  17   1      113.13      160.75     31.89 o 
   9  17   1        2.11       -5.86     20.83 o 
  11  17   1      155.46      219.98     48.81 o 
 -12  18   1      245.73      270.74     42.30 o 
 -10  18   1       72.45       26.68     42.95 o 
  -8  18   1       87.49      106.74     24.73 o 
  -6  18   1     4848.57     5308.15    161.41 o 
  -4  18   1      281.55      255.42     37.75 o 
  -2  18   1       12.99       21.75     23.76 o 
   0  18   1      125.62       23.36     20.33 o 
   2  18   1     2386.00     2512.62    105.11 o 
   4  18   1     1143.83     1038.94    101.20 o 
   6  18   1       21.41       38.40     21.48 o 
   8  18   1      405.57      498.53     31.24 o 
  10  18   1      145.66      203.71     51.42 o 
  12  18   1        3.57      -17.57     45.56 o 
 -11  19   1        3.28        6.51     41.65 o 
  -9  19   1       24.40      -11.71     41.00 o 
  -7  19   1      381.34      327.37     33.84 o 
  -5  19   1     2061.63     1902.37     72.89 o 
  -3  19   1       10.48        5.67     20.83 o 
  -1  19   1     2130.77     2445.85     64.81 o 
   1  19   1       52.33       18.01     17.71 o 
   3  19   1      184.61      179.68     34.49 o 
   5  19   1     1002.25     1037.42     46.21 o 
   7  19   1     1037.73     1079.72     42.95 o 
   9  19   1      224.85      283.11     39.70 o 
  11  19   1       24.27       24.08     41.65 o 
 -10  20   1        3.49      -14.32     39.70 o 
  -8  20   1        6.44       31.24     24.08 o 
  -6  20   1     1703.23     1580.21     54.67 o 
  -4  20   1      198.58      224.42     29.29 o 
  -2  20   1      149.38      222.50     67.36 o 
   0  20   1     1260.91     1481.89     41.19 o 
   2  20   1       72.67       60.56     28.31 o 
   4  20   1     2512.99     2315.92     57.98 o 
   6  20   1      398.57      431.50     34.49 o 
   8  20   1      677.21      712.66     56.62 o 
  10  20   1       47.11       49.46     41.00 o 
 -11  21   1      186.89      134.72     54.67 o 
  -9  21   1      201.78      160.75     39.05 o 
  -7  21   1       61.02        7.16     21.48 o 
  -5  21   1      742.48      816.79     42.95 o 
  -3  21   1     1769.81     1690.31    138.30 o 
  -1  21   1     1969.73     1959.18     42.14 o 
   1  21   1      426.09      358.16     29.94 o 
   3  21   1      352.96      375.27     32.87 o 
   5  21   1      350.70      399.61     33.84 o 
   7  21   1      131.00      134.72     26.03 o 
   9  21   1        3.05       13.02     41.65 o 
  11  21   1       69.11      133.42     38.40 o 
 -10  22   1       82.53      109.34     42.30 o 
  -8  22   1        3.49       -5.86     52.72 o 
  -6  22   1       78.90      124.31     25.38 o 
  -4  22   1     1001.75      971.61     36.68 o 
  -2  22   1       87.87       61.60     20.58 o 
   0  22   1      466.84      372.35     26.43 o 
   2  22   1      202.81      229.99     26.11 o 
   4  22   1      870.84      903.58     40.68 o 
   6  22   1        7.10       10.41     22.78 o 
   8  22   1       14.45      100.23     47.51 o 
  10  22   1       44.50       90.47     37.10 o 
  -9  23   1       57.15      -10.41     41.00 o 
  -7  23   1        0.21       20.83     41.65 o 
  -5  23   1      567.68      650.83     38.40 o 
  -3  23   1     2191.17     2402.46     69.74 o 
  -1  23   1      839.42      600.14     62.26 o 
   1  23   1      189.93      189.27     28.10 o 
   3  23   1      162.42      157.66     23.43 o 
   5  23   1      709.81      855.19     42.30 o 
   7  23   1        2.57      -32.54     32.54 o 
   9  23   1       10.03       20.18     37.75 o 
 -10  24   1      104.99       52.72     55.32 o 
  -8  24   1        5.56       69.64     45.56 o 
  -6  24   1      410.71      514.15     61.18 o 
  -4  24   1      926.98      843.07     56.95 o 
  -2  24   1       59.73       11.71     54.67 o 
   0  24   1     2164.02     2529.73    119.43 o 
   2  24   1       41.63       -0.14     20.29 o 
   4  24   1        7.26       13.70     35.80 o 
   6  24   1      961.87     1019.20     59.88 o 
   8  24   1      645.87      730.23     55.32 o 
  10  24   1       26.70       57.27     48.81 o 
  -9  25   1      130.97      100.88     55.32 o 
  -7  25   1      244.78      286.36     57.92 o 
  -5  25   1       93.76       78.10     52.72 o 
  -3  25   1      415.87      375.79     51.74 o 
  -1  25   1       51.61       24.10     19.46 o 
   1  25   1       10.26        7.62     32.32 o 
   3  25   1       75.63       68.51     20.01 o 
   5  25   1      255.10      315.00     45.56 o 
   7  25   1       19.60       12.37     31.24 o 
   9  25   1       30.62      -13.02     52.07 o 
  -8  26   1        0.48        3.90     46.86 o 
  -6  26   1       30.76        7.81     41.65 o 
  -4  26   1      280.65      229.97     41.28 o 
  -2  26   1       18.37       22.46     20.48 o 
   0  26   1     1798.17     1773.16     42.11 o 
   2  26   1      189.07      212.61     57.60 o 
   4  26   1       34.56      -35.51     62.15 o 
   6  26   1      151.82      109.99     57.27 o 
   8  26   1       60.20       91.77     42.95 o 
  -7  27   1       55.32      -41.65     41.65 o 
  -5  27   1      242.40      162.71     54.67 o 
  -3  27   1      651.02      613.28     47.43 o 
  -1  27   1      547.86      492.35     36.84 o 
   1  27   1      355.56      330.35     32.37 o 
   3  27   1       85.71      127.87     34.87 o 
   5  27   1      387.34      467.95     54.67 o 
   7  27   1        0.00       39.05     39.70 o 
  -8  28   1        4.67       -5.21     49.46 o 
  -6  28   1        3.89        0.00     47.51 o 
  -4  28   1       14.43       24.31     35.56 o 
  -2  28   1       16.75      -23.91     31.57 o 
   0  28   1      115.12      196.50     38.83 o 
   2  28   1      370.25      390.99     47.84 o 
   4  28   1       15.82        2.12     45.88 o 
   6  28   1       16.29       55.97     37.75 o 
  -7  29   1       60.98       78.10     43.61 o 
  -5  29   1       77.00       65.73     48.81 o 
  -3  29   1       25.04       27.77     37.27 o 
  -1  29   1      174.82      137.95     36.54 o 
   1  29   1       93.93      106.58     34.90 o 
   3  29   1      162.16      151.21     44.25 o 
   5  29   1      176.93      206.31     46.21 o 
  -6  30   1       71.74      119.10     41.00 o 
  -4  30   1       49.16       20.07     61.18 o 
  -2  30   1      156.44       61.57     69.31 o 
   0  30   1      176.40      265.27     46.13 o 
   2  30   1      248.33      275.43     57.92 o 
   4  30   1        5.10      -32.81     44.09 o 
   6  30   1      238.29      334.53     55.97 o 
  -5  31   1        5.11       -9.11     56.62 o 
  -3  31   1      108.14       95.92     42.34 o 
  -1  31   1      101.86       45.20     30.16 o 
   1  31   1      101.50      117.02     33.21 o 
   3  31   1        0.20       32.02     35.74 o 
   5  31   1        8.64        1.30     49.46 o 
  -2  32   1       11.74       -0.92    112.92 o 
   0  32   1       28.61       55.87     85.26 o 
   2  32   1       80.23       82.05     43.46 o 
  -1  33   1        3.82       -5.01     34.76 o 
 -14   0   2      216.60      152.94     41.65 o 
 -12   0   2     1466.51     1123.98     41.00 o 
 -10   0   2     7356.30     6827.84    165.96 o 
  -8   0   2     4742.69     4738.68    170.52 o 
  -6   0   2      641.80      678.81     27.99 o 
  -4   0   2    22681.05    21953.67    284.52 o 
  -2   0   2    20253.62    16679.63    187.38 o 
   2   0   2     3076.35     3143.80     77.71 o 
   4   0   2     2675.18     2409.42     64.36 o 
   6   0   2     2203.68     2473.15     87.21 o 
   8   0   2      134.60      175.72     24.08 o 
  10   0   2      852.97      850.63     38.40 o 
  12   0   2        7.37      -13.02     32.54 o 
  14   0   2      131.46      183.53     41.65 o 
 -15   1   2        5.77       42.71     25.64 o 
 -13   1   2        0.02       -3.69     25.06 o 
 -11   1   2      153.91       91.44     24.08 o 
  -9   1   2     2064.43     1664.19     42.06 o 
  -7   1   2       35.26      113.64     14.03 o 
  -5   1   2     2581.04     2612.36     62.51 o 
  -3   1   2    19129.18    20985.29    172.99 o 
  -1   1   2     1473.59     1617.04     38.89 o 
   1   1   2     2447.48     2423.35    121.84 o 
   3   1   2      321.49      214.41     45.18 o 
   5   1   2       31.68       50.21     12.86 o 
   7   1   2      888.64      895.29     25.08 o 
   9   1   2        3.89      -13.60     13.60 o 
  11   1   2       81.14      116.29     35.47 o 
  13   1   2        0.23       -7.86     27.15 o 
 -14   2   2      108.95      147.09     42.30 o 
 -12   2   2      524.24      316.95     27.33 o 
 -10   2   2      264.72      245.36     25.38 o 
  -8   2   2     5236.61     4898.13    163.36 o 
  -6   2   2       73.73       89.81     17.57 o 
  -4   2   2     4095.67     4069.10    111.60 o 
  -2   2   2    33577.94    30422.93    258.24 o 
   0   2   2    10333.48     7886.13    212.82 o 
   2   2   2     1022.09      908.56     53.37 o 
   4   2   2     4336.61     4107.78    200.78 o 
   6   2   2      160.66      142.53     22.78 o 
   8   2   2      189.55      244.71     24.73 o 
  10   2   2     2601.88     2730.88    108.69 o 
  12   2   2       11.94       13.67     46.86 o 
  14   2   2        2.87        9.76     41.65 o 
 -15   3   2       51.76       42.95     41.65 o 
 -13   3   2      143.29      120.40     44.26 o 
 -11   3   2        0.06       24.08     18.87 o 
  -9   3   2     1906.57     2022.12     72.89 o 
  -7   3   2       40.79       68.34     19.52 o 
  -5   3   2      765.68      667.10     30.59 o 
  -3   3   2        2.50       21.54     11.41 o 
  -1   3   2   102578.52    98297.12   2222.25 o 
   1   3   2    87710.75    82829.78    421.11 o 
   3   3   2      959.38      942.09     52.72 o 
   5   3   2     8375.62     9435.71    263.59 o 
   7   3   2       73.84       48.81     20.83 o 
   9   3   2      240.70      262.93     26.68 o 
  11   3   2      172.98      182.88     24.73 o 
  13   3   2       13.49        5.86     31.24 o 
 -14   4   2      140.35      108.69     37.75 o 
 -12   4   2       61.43       88.51     20.18 o 
 -10   4   2     2597.02     2181.58    105.43 o 
  -8   4   2     2406.74     2647.57    129.51 o 
  -6   4   2     6238.02     6202.39    204.36 o 
  -4   4   2     4177.97     4088.71    113.03 o 
  -2   4   2     1134.47     1145.30     43.61 o 
   0   4   2     4933.99     3871.52     99.63 o 
   2   4   2     4135.56     4097.83    123.41 o 
   4   4   2    14547.61    14095.19    283.11 o 
   6   4   2      118.96      111.29     22.78 o 
   8   4   2      422.76      552.55     32.54 o 
  10   4   2      397.15      491.38     33.84 o 
  12   4   2     1062.19     1172.14     61.18 o 
  14   4   2       33.02       35.80     44.26 o 
 -13   5   2        7.74       36.45     35.14 o 
 -11   5   2      103.83      164.01     28.64 o 
  -9   5   2      139.76      100.23     21.48 o 
  -7   5   2      443.66      561.01     29.94 o 
  -5   5   2    10301.80    11332.22    297.43 o 
  -3   5   2    52758.18    50420.20   1052.06 o 
  -1   5   2    35273.91    33794.79   1046.86 o 
   1   5   2    13428.66    11993.66    182.83 o 
   3   5   2     2778.04     2492.88     73.35 o 
   5   5   2       95.00       23.43     17.57 o 
   7   5   2      544.94      585.09     29.29 o 
   9   5   2      106.39      164.01     24.73 o 
  11   5   2       50.55       67.04     21.48 o 
  13   5   2        5.85       12.37     32.54 o 
 -14   6   2       76.28       60.53     41.65 o 
 -12   6   2      424.54      352.75     26.03 o 
 -10   6   2      439.84      447.12     29.94 o 
  -8   6   2     1082.88     1330.94     55.97 o 
  -6   6   2     9406.36    10033.82    265.54 o 
  -4   6   2    25699.93    25119.81    316.95 o 
  -2   6   2    30023.43    30472.00    495.61 o 
   0   6   2     2359.33     2366.20     59.30 o 
   2   6   2      229.70       69.92     13.24 o 
   4   6   2     8370.10     9191.12    205.53 o 
   6   6   2      371.21      411.97     30.59 o 
   8   6   2      447.36      458.18     31.24 o 
  10   6   2      328.04      384.64     27.99 o 
  12   6   2       65.66      111.94     35.80 o 
  14   6   2        2.90      -28.64     42.30 o 
 -13   7   2      288.80      228.44     52.72 o 
 -11   7   2        7.59       20.83     20.18 o 
  -9   7   2       40.30       54.02     22.13 o 
  -7   7   2      228.06      147.09     22.13 o 
  -5   7   2     1324.50     1230.07     50.76 o 
  -3   7   2      936.70      775.23     22.50 o 
  -1   7   2        1.45       25.89     18.22 o 
   1   7   2     3898.16     4076.21    128.06 o 
   3   7   2    21018.05    21420.65    296.90 o 
   5   7   2    14497.59    14877.93    328.02 o 
   7   7   2       86.37       76.80     21.48 o 
   9   7   2       12.04       21.48     20.18 o 
  11   7   2       83.70       96.32     22.78 o 
  13   7   2       94.30       86.56     45.56 o 
 -14   8   2      502.80      504.39     65.73 o 
 -12   8   2      105.37      132.12     33.19 o 
 -10   8   2       35.38       49.46     22.13 o 
  -8   8   2     1549.55     1431.17     54.67 o 
  -6   8   2     2136.41     2273.34     79.40 o 
  -4   8   2    11316.82    10596.62    247.31 o 
  -2   8   2    12912.95    12877.66    327.04 o 
   0   8   2     2212.17     2290.34     57.72 o 
   2   8   2      309.53      330.77     23.10 o 
   4   8   2      766.26      812.79     26.11 o 
   6   8   2     3129.76     2974.28     98.28 o 
   8   8   2       20.38       -3.90     20.18 o 
  10   8   2       23.89        9.11     18.87 o 
  12   8   2      263.76      246.66     44.26 o 
 -13   9   2        8.14        1.30     33.19 o 
 -11   9   2      105.54      126.26     22.78 o 
  -9   9   2      969.05      984.70     37.75 o 
  -7   9   2      368.73      314.35     27.33 o 
  -5   9   2     5065.55     5882.18    216.73 o 
  -3   9   2    19171.82    19968.63    294.20 o 
  -1   9   2      547.91      572.60     19.83 o 
   1   9   2     6799.18     7351.80    203.71 o 
   3   9   2     1898.34     1816.15     58.64 o 
   5   9   2    14435.41    15636.80    333.22 o 
   7   9   2      503.07      487.47     30.59 o 
   9   9   2      572.66      440.61     31.89 o 
  11   9   2       86.45       36.45     34.49 o 
  13   9   2       19.80      -21.48     36.45 o 
 -14  10   2       46.67      -13.02     32.54 o 
 -12  10   2      138.38      107.39     37.75 o 
 -10  10   2      215.95      236.90     27.99 o 
  -8  10   2      671.63      578.59     33.19 o 
  -6  10   2     1392.08     1325.74     49.46 o 
  -4  10   2      116.86       42.59     16.23 o 
  -2  10   2    21368.32    20538.62    292.59 o 
   0  10   2    12162.94    12558.33    401.56 o 
   2  10   2    20941.32    20505.73    300.76 o 
   4  10   2       50.23       79.37     18.08 o 
   6  10   2     6841.72     7194.91    214.12 o 
   8  10   2      864.53      794.66     38.40 o 
  10  10   2      132.49      160.75     24.08 o 
  12  10   2        7.76       84.61     44.26 o 
 -13  11   2      677.54      669.05     56.62 o 
 -11  11   2       19.88      -18.22     18.22 o 
  -9  11   2      587.06      668.40     35.80 o 
  -7  11   2     3239.60     3492.99    155.55 o 
  -5  11   2     3145.66     2926.12     96.32 o 
  -3  11   2     9124.48     9351.84    202.27 o 
  -1  11   2     1752.97     1841.44     55.20 o 
   1  11   2     7456.81     7279.59    186.10 o 
   3  11   2       28.69      -14.40     16.35 o 
   5  11   2     6566.49     6852.57    225.84 o 
   7  11   2     2005.34     2460.13     80.05 o 
   9  11   2       79.36       80.05     22.13 o 
  11  11   2     1613.02     1494.95     67.69 o 
  13  11   2      129.09      117.80     41.00 o 
 -14  12   2       20.06       27.33     50.11 o 
 -12  12   2        2.34      -13.67     48.16 o 
 -10  12   2      418.08      393.75     30.59 o 
  -8  12   2      958.61      840.22     41.00 o 
  -6  12   2      216.66      205.01     22.78 o 
  -4  12   2     3055.13     2724.31     71.63 o 
  -2  12   2      694.97      622.24     29.61 o 
   0  12   2      481.70      524.34     22.03 o 
   2  12   2     2098.84     2075.95     60.70 o 
   4  12   2     1608.62     1842.69    103.48 o 
   6  12   2      927.92     1006.18     41.00 o 
   8  12   2      174.04       89.81     32.54 o 
  10  12   2      257.50      195.90     24.73 o 
  12  12   2        5.92       20.18     35.80 o 
 -13  13   2      575.29      591.60     56.62 o 
 -11  13   2       80.24       64.43     35.14 o 
  -9  13   2      295.02      360.56     31.24 o 
  -7  13   2     2324.87     2346.89     79.40 o 
  -5  13   2     2133.33     2140.57     80.70 o 
  -3  13   2      147.59      127.74     34.17 o 
  -1  13   2      591.55      610.33     40.03 o 
   1  13   2     2024.01     1803.28     99.58 o 
   3  13   2      954.12     1082.85     32.38 o 
   5  13   2     1324.21     1092.74     48.16 o 
   7  13   2      711.05      698.99     37.75 o 
   9  13   2       91.21      134.07     24.73 o 
  11  13   2      172.42      141.23     37.10 o 
  13  13   2      264.06      139.28     46.86 o 
 -12  14   2       55.29       24.08     52.07 o 
 -10  14   2      525.55      376.18     30.59 o 
  -8  14   2     1831.32     2145.13     68.34 o 
  -6  14   2      149.20      124.31     24.73 o 
  -4  14   2     1920.85     2221.15     63.59 o 
  -2  14   2    14018.42    14211.61    347.22 o 
   0  14   2     2236.73     2371.12     67.88 o 
   2  14   2     5130.38     5539.46    238.20 o 
   4  14   2        4.08       -1.75     21.15 o 
   6  14   2     5327.91     5438.32    175.72 o 
   8  14   2      219.34      143.18     26.03 o 
  10  14   2       10.86      -29.29     29.29 o 
  12  14   2      126.93       95.02     54.02 o 
 -13  15   2        0.25       30.59     52.07 o 
 -11  15   2        4.49       35.80     35.80 o 
  -9  15   2     1021.87     1083.63     42.30 o 
  -7  15   2        1.18      -20.18     22.13 o 
  -5  15   2      175.09      175.72     28.64 o 
  -3  15   2       48.74       69.04     21.18 o 
  -1  15   2     2062.85     1999.23     76.47 o 
   1  15   2      889.70      954.79     31.57 o 
   3  15   2      318.06      305.24     23.77 o 
   5  15   2     3176.30     3413.59    147.09 o 
   7  15   2      466.94      376.18     32.54 o 
   9  15   2      348.00      356.00     30.59 o 
  11  15   2        0.85       24.73     33.19 o 
 -12  16   2      315.40      293.52     44.91 o 
 -10  16   2       68.70       54.67     31.89 o 
  -8  16   2      776.92      710.05     36.45 o 
  -6  16   2       47.09       41.65     22.13 o 
  -4  16   2     4545.79     4450.05    139.10 o 
  -2  16   2     1742.09     1824.56     46.86 o 
   0  16   2      143.37      232.86     18.85 o 
   2  16   2     1531.96     1637.16     42.33 o 
   4  16   2     4194.68     3999.23    103.42 o 
   6  16   2        9.81      -22.13     22.13 o 
   8  16   2       17.90       16.92     20.83 o 
  10  16   2      109.06       12.37     39.70 o 
  12  16   2      567.54      687.93     61.83 o 
 -11  17   2      218.45      179.63     41.00 o 
  -9  17   2      139.06       98.28     23.43 o 
  -7  17   2      984.56      954.76     43.61 o 
  -5  17   2      554.59      503.74     33.84 o 
  -3  17   2      111.93       98.08     21.68 o 
  -1  17   2      116.42       99.65     21.53 o 
   1  17   2     1786.44     1732.24     78.10 o 
   3  17   2     2957.00     2912.22     91.12 o 
   5  17   2      337.96      285.71     33.19 o 
   7  17   2      149.16      152.94     28.64 o 
   9  17   2       35.41       36.45     29.94 o 
  11  17   2       58.67       39.05     35.14 o 
 -12  18   2       52.88       -7.16     46.21 o 
 -10  18   2       44.96       27.33     29.94 o 
  -8  18   2       93.00       78.75     27.99 o 
  -6  18   2     2303.74     2686.62    123.66 o 
  -4  18   2       56.61       48.27     19.22 o 
  -2  18   2     1216.97     1287.95     62.80 o 
   0  18   2      915.24      839.52     37.10 o 
   2  18   2       76.64       93.15     19.86 o 
   4  18   2    10295.71    10275.43    184.12 o 
   6  18   2       93.58       73.54     29.29 o 
   8  18   2      926.78      898.79     45.56 o 
  10  18   2      123.50       65.73     39.05 o 
  12  18   2       22.53       22.13     33.84 o 
 -11  19   2      155.79       95.67     44.91 o 
  -9  19   2        1.59       18.87     32.54 o 
  -7  19   2     1186.72     1101.85     46.21 o 
  -5  19   2     3420.62     3612.10    149.69 o 
  -3  19   2     1758.49     1787.40     48.55 o 
  -1  19   2      467.82      492.30     27.43 o 
   1  19   2     3696.93     4149.81    171.82 o 
   3  19   2      433.15      372.69     79.40 o 
   5  19   2       13.63      -26.68     27.33 o 
   7  19   2     1971.06     2114.54     91.77 o 
   9  19   2      658.71      649.53     52.72 o 
  11  19   2        1.32        0.65     45.56 o 
 -12  20   2       22.80      -26.03     41.65 o 
 -10  20   2       13.05       44.26     37.10 o 
  -8  20   2     2492.75     2687.27     88.51 o 
  -6  20   2     1503.93     1891.31     65.08 o 
  -4  20   2     1115.56     1118.13     51.74 o 
  -2  20   2      312.25      315.02     53.37 o 
   0  20   2      749.67      785.76     31.75 o 
   2  20   2      340.16      242.96     28.17 o 
   4  20   2     2722.05     2828.57     78.74 o 
   6  20   2     4689.42     4270.73    128.21 o 
   8  20   2        1.93       42.30     35.80 o 
  10  20   2      303.16      459.48     54.02 o 
 -11  21   2       97.15       76.80     40.35 o 
  -9  21   2        2.84        7.81     31.24 o 
  -7  21   2        2.80       -7.16     22.78 o 
  -5  21   2     1355.09     1311.42     51.42 o 
  -3  21   2       57.46       34.45     27.33 o 
  -1  21   2      317.09      242.45     26.10 o 
   1  21   2        4.81       30.05     20.69 o 
   3  21   2      486.86      477.67     31.71 o 
   5  21   2      118.17      146.44     26.68 o 
   7  21   2        1.23      -22.13     22.13 o 
   9  21   2       51.80      -32.54     41.00 o 
  11  21   2      130.03      137.98     44.91 o 
 -10  22   2     1006.11     1090.14     74.19 o 
  -8  22   2      968.20     1002.93     59.88 o 
  -6  22   2      184.13      246.01     29.29 o 
  -4  22   2     3798.60     4160.74    134.07 o 
  -2  22   2     1358.00     1488.38     40.68 o 
   0  22   2      667.81      637.74     29.68 o 
   2  22   2       30.89       33.52     22.20 o 
   4  22   2      334.15      353.04     27.83 o 
   6  22   2      755.31      821.35     41.00 o 
   8  22   2       28.59       20.83     33.19 o 
  10  22   2      236.75      266.84     48.16 o 
  -9  23   2      129.46       30.59     35.80 o 
  -7  23   2      454.13      452.98     57.27 o 
  -5  23   2       31.30       -5.21     27.33 o 
  -3  23   2     2407.68     2654.71     88.19 o 
  -1  23   2        0.30       28.64     19.70 o 
   1  23   2     1214.04     1571.53     45.20 o 
   3  23   2        6.50       21.16     36.45 o 
   5  23   2     1035.02      913.11     44.91 o 
   7  23   2      947.96     1129.19     76.15 o 
   9  23   2      580.10      600.06     59.88 o 
 -10  24   2        1.82       39.70     37.75 o 
  -8  24   2       11.44      116.50     37.10 o 
  -6  24   2       38.08       77.45     40.35 o 
  -4  24   2       46.69       52.72     26.03 o 
  -2  24   2      106.43       89.33     22.05 o 
   0  24   2      397.88      363.23     29.00 o 
   2  24   2        0.92       35.31     19.55 o 
   4  24   2      260.98      212.12     24.08 o 
   6  24   2     1482.45     1660.91     84.61 o 
   8  24   2      142.28       95.02     50.11 o 
  -9  25   2        5.54       22.78     52.72 o 
  -7  25   2      729.77      701.59     68.34 o 
  -5  25   2      449.88      533.68     60.53 o 
  -3  25   2      452.16      359.24     60.53 o 
  -1  25   2      716.10      583.79     31.59 o 
   1  25   2     2787.99     2752.94     77.79 o 
   3  25   2      363.21      358.12     28.23 o 
   5  25   2       34.38       30.59     44.26 o 
   7  25   2     1202.19      949.56     69.64 o 
   9  25   2      668.63      692.48     67.69 o 
  -8  26   2       47.14       52.72     40.35 o 
  -6  26   2      156.80      229.09     46.21 o 
  -4  26   2      196.30      220.63     61.83 o 
  -2  26   2     2047.83     2231.79     85.91 o 
   0  26   2     1828.15     1781.73     43.49 o 
   2  26   2      101.72       35.01     34.49 o 
   4  26   2      535.89      539.41     61.18 o 
   6  26   2      332.16      295.48     61.18 o 
   8  26   2        0.11      -26.68     45.56 o 
  -7  27   2      148.52       57.27     42.95 o 
  -5  27   2       34.11      -37.10     37.10 o 
  -3  27   2        2.85       23.20     70.94 o 
  -1  27   2        5.57       84.08     36.10 o 
   1  27   2       57.69       47.07     26.84 o 
   3  27   2      133.12      117.60     77.45 o 
   5  27   2      172.50       62.48     48.16 o 
   7  27   2        8.42      -28.64     48.81 o 
  -8  28   2      713.96      736.09     70.94 o 
  -6  28   2        0.87       -9.76     34.49 o 
  -4  28   2      115.83      121.70     45.56 o 
  -2  28   2      217.11      310.59     44.58 o 
   0  28   2        0.10       35.57     30.69 o 
   2  28   2      321.14      325.85     43.93 o 
   4  28   2      400.49      380.18     75.82 o 
   6  28   2      650.77      737.39     73.54 o 
  -7  29   2       20.51       -1.95     51.42 o 
  -5  29   2      206.85      274.00     51.42 o 
  -3  29   2      269.95      218.21     40.89 o 
  -1  29   2        0.83       21.69     35.81 o 
   1  29   2      791.03      832.14     49.64 o 
   3  29   2      221.68       11.47     61.18 o 
   5  29   2       29.26      -47.51     52.72 o 
  -6  30   2       54.27       62.48     50.11 o 
  -4  30   2        0.87      -11.06     42.30 o 
  -2  30   2       89.73       68.17     37.50 o 
   0  30   2       86.47      151.26     37.25 o 
   2  30   2        0.12        8.00     87.54 o 
   4  30   2        5.40      -38.99     38.99 o 
  -5  31   2      203.36      205.66     63.78 o 
  -3  31   2        0.75       23.92     37.76 o 
  -1  31   2      280.34      174.17     53.82 o 
   1  31   2      571.11      489.09     60.97 o 
   3  31   2      149.06      133.01     62.80 o 
  -2  32   2      193.29      173.36     55.38 o 
   0  32   2       60.12      103.08     35.64 o 
   2  32   2       92.00       35.72     96.00 o 
 -15   1   3      203.72      252.41     33.36 o 
 -13   1   3      208.10      160.48     27.33 o 
 -11   1   3     1098.14     1139.72     28.53 o 
  -9   1   3       17.88        6.33     16.73 o 
  -7   1   3      587.05      601.69     19.79 o 
  -5   1   3      384.19      279.95     30.26 o 
  -3   1   3    36899.76    35857.38    351.42 o 
  -1   1   3     7309.47     7399.87     97.52 o 
   1   1   3     3827.72     3326.34     63.93 o 
   3   1   3    14716.75    13731.45    204.79 o 
   5   1   3    13668.19    14468.59    369.02 o 
   7   1   3     2177.63     2162.04     56.55 o 
   9   1   3      612.28      509.65     22.55 o 
  11   1   3      332.85      267.24     19.83 o 
  13   1   3      172.94      144.79     46.21 o 
 -14   2   3       46.32       53.37     33.84 o 
 -12   2   3      424.68      395.70     28.64 o 
 -10   2   3      975.77      988.61     39.70 o 
  -8   2   3     2498.35     2918.31    139.93 o 
  -6   2   3     5240.56     5865.26    206.31 o 
  -4   2   3      464.35      438.73     18.60 o 
  -2   2   3    11461.43    10945.18    175.58 o 
   0   2   3     3886.19     3844.44    150.34 o 
   2   2   3     7991.86     7831.10    169.80 o 
   4   2   3     2745.95     3004.38     78.75 o 
   6   2   3     1555.02     1983.72     70.94 o 
   8   2   3      517.51      650.18     34.49 o 
  10   2   3        0.21       18.87     24.08 o 
  12   2   3      278.46      281.81     49.46 o 
  14   2   3       11.34      -15.62     41.00 o 
 -15   3   3       17.24       54.67     36.45 o 
 -13   3   3       18.43       91.12     37.75 o 
 -11   3   3     1131.12     1241.13     42.95 o 
  -9   3   3       13.86        7.81     16.92 o 
  -7   3   3     2717.83     2996.41    102.18 o 
  -5   3   3     1120.06     1200.13     40.35 o 
  -3   3   3     5871.84     5896.04    151.32 o 
  -1   3   3    55353.85    54286.90    630.00 o 
   1   3   3    18169.10    19473.14    237.14 o 
   3   3   3     7912.53     7488.33    224.86 o 
   5   3   3     5243.07     5088.17    195.90 o 
   7   3   3     1607.15     1604.29     58.57 o 
   9   3   3      243.62      234.30     26.03 o 
  11   3   3      323.71      359.26     27.99 o 
  13   3   3        4.80       -3.25     39.70 o 
 -14   4   3        4.54       33.19     31.89 o 
 -12   4   3       41.32       96.97     20.83 o 
 -10   4   3      677.68      507.65     32.54 o 
  -8   4   3      302.78      312.40     26.68 o 
  -6   4   3     3339.20     3950.53    175.72 o 
  -4   4   3      407.15      406.02     17.79 o 
  -2   4   3     7812.53     7461.43    158.90 o 
   0   4   3    10136.38    10268.77    246.66 o 
   2   4   3    10066.04     9846.36    190.56 o 
   4   4   3     5761.95     6811.02    212.17 o 
   6   4   3     1069.59     1112.27     44.91 o 
   8   4   3       91.14      128.86     22.78 o 
  10   4   3      556.05      381.39     31.89 o 
  12   4   3      535.56      547.35     51.42 o 
 -13   5   3       77.75       63.78     37.75 o 
 -11   5   3       25.81       58.57     21.48 o 
  -9   5   3       16.96       24.08     20.18 o 
  -7   5   3        0.10      -18.87     18.87 o 
  -5   5   3      136.53       69.64     18.22 o 
  -3   5   3     4812.52     5154.75    170.84 o 
  -1   5   3    26837.88    27020.45    440.61 o 
   1   5   3    21783.93    20829.61    287.34 o 
   3   5   3     2067.32     2097.90     62.57 o 
   5   5   3      643.93      787.50     38.40 o 
   7   5   3     1695.72     1596.48     57.27 o 
   9   5   3        4.82        9.76     18.87 o 
  11   5   3     1043.68      987.31     37.10 o 
  13   5   3        3.91       -5.86     38.40 o 
 -14   6   3        3.31       13.67     33.19 o 
 -12   6   3      220.66      164.66     22.13 o 
 -10   6   3       15.12        5.86     19.52 o 
  -8   6   3     1322.02     1392.77     54.02 o 
  -6   6   3     1955.81     2242.75     81.35 o 
  -4   6   3     2074.00     1855.74     49.70 o 
  -2   6   3    22796.13    21782.78    281.15 o 
   0   6   3        5.17      -10.75     10.75 o 
   2   6   3     6831.47     6539.82    295.80 o 
   4   6   3     8566.72     8362.24    194.18 o 
   6   6   3     1069.71     1184.51     43.61 o 
   8   6   3       72.34       57.92     22.78 o 
  10   6   3       35.46       57.27     21.48 o 
  12   6   3      266.15      294.83     52.72 o 
 -13   7   3        1.23        9.11     27.99 o 
 -11   7   3      266.24      260.33     27.99 o 
  -9   7   3       35.30       -2.60     22.78 o 
  -7   7   3     3641.76     3541.81    153.60 o 
  -5   7   3     2216.16     2402.21     89.81 o 
  -3   7   3       58.49       30.77     13.30 o 
  -1   7   3     2112.54     2024.00     58.57 o 
   1   7   3      111.47       95.77     13.25 o 
   3   7   3      994.43     1247.27     35.57 o 
   5   7   3     3652.49     4171.81    177.03 o 
   7   7   3     1199.64     1444.84     63.78 o 
   9   7   3     2081.11     1932.96     63.13 o 
  11   7   3     2354.13     2106.73     80.70 o 
  13   7   3       60.00       35.80     35.80 o 
 -14   8   3       75.65      113.89     39.05 o 
 -12   8   3      286.84      257.08     37.10 o 
 -10   8   3       17.92       29.29     22.13 o 
  -8   8   3        0.36        7.16     18.22 o 
  -6   8   3     1839.54     1934.26     72.89 o 
  -4   8   3     3371.32     3412.26     85.13 o 
  -2   8   3      743.46      723.81     21.40 o 
   0   8   3      320.42      331.61     18.07 o 
   2   8   3     1046.37     1312.19     32.15 o 
   4   8   3     3481.34     3340.54    167.59 o 
   6   8   3     1237.66     1193.62     44.26 o 
   8   8   3      756.51      885.78     38.40 o 
  10   8   3        0.02       -7.81     24.73 o 
  12   8   3        0.16        1.30     32.54 o 
 -13   9   3      105.87       85.26     37.10 o 
 -11   9   3       25.57       27.99     22.13 o 
  -9   9   3      980.29     1091.44     40.35 o 
  -7   9   3     1165.58     1283.43     51.42 o 
  -5   9   3      524.10      511.55     30.59 o 
  -3   9   3     9076.09    10054.54    216.14 o 
  -1   9   3      834.09     1072.99     32.03 o 
   1   9   3      706.53      666.94     33.19 o 
   3   9   3     1583.73     1278.49     32.42 o 
   5   9   3     1544.90     1496.90     59.88 o 
   7   9   3     4465.59     4199.79    160.75 o 
   9   9   3      272.32      290.92     27.99 o 
  11   9   3      529.80      587.05     50.11 o 
  13   9   3       81.97      110.64     44.26 o 
 -14  10   3       31.60       11.71     39.05 o 
 -12  10   3        2.41       -5.21     37.10 o 
 -10  10   3      407.58      390.50     29.29 o 
  -8  10   3      460.47      416.53     30.59 o 
  -6  10   3      250.95      264.89     28.64 o 
  -4  10   3    10208.17    10676.32    219.50 o 
  -2  10   3     1188.94     1215.61     56.95 o 
   0  10   3     7972.58     9265.89    196.27 o 
   2  10   3     5755.19     6001.39    173.43 o 
   4  10   3      278.10      237.87     92.09 o 
   6  10   3      469.55      376.83     39.05 o 
   8  10   3     1089.85     1299.05     48.16 o 
  10  10   3      285.83      189.39     25.38 o 
  12  10   3      189.97      180.93     41.00 o 
 -13  11   3        6.88        0.65     43.61 o 
 -11  11   3       12.51       -4.56     24.08 o 
  -9  11   3      582.27      607.87     35.14 o 
  -7  11   3       32.55      -20.18     20.18 o 
  -5  11   3     3917.75     3964.85    171.17 o 
  -3  11   3       95.06       56.12     22.45 o 
  -1  11   3    15475.81    15443.96    259.79 o 
   1  11   3     1138.20      966.22     27.77 o 
   3  11   3       58.70       83.83     25.38 o 
   5  11   3     3769.70     4337.77    171.82 o 
   7  11   3      443.46      378.13     31.24 o 
   9  11   3       19.19      -20.83     20.83 o 
  11  11   3        1.27      119.10     45.56 o 
  13  11   3      280.93      189.39     57.27 o 
 -14  12   3       10.48       64.43     35.80 o 
 -12  12   3      301.40      354.70     41.00 o 
 -10  12   3      684.56      769.93     36.45 o 
  -8  12   3      299.12      327.37     27.99 o 
  -6  12   3     1725.97     1707.77     66.38 o 
  -4  12   3     5237.13     5335.87    337.45 o 
  -2  12   3       39.92      -29.60     82.66 o 
   0  12   3     5161.73     5988.00    161.07 o 
   2  12   3     3579.02     3046.63     79.12 o 
   4  12   3     1142.02     1122.82     34.47 o 
   6  12   3      668.35      618.29     36.45 o 
   8  12   3     2701.88     2752.35    114.55 o 
  10  12   3      468.89      421.09     29.29 o 
  12  12   3        0.23       33.19     42.95 o 
 -13  13   3       97.72      142.53     42.30 o 
 -11  13   3       20.97      -28.64     37.75 o 
  -9  13   3      897.98     1043.93     42.30 o 
  -7  13   3      201.01      142.53     26.68 o 
  -5  13   3        0.14       13.67     21.48 o 
  -3  13   3     3204.52     3612.42    111.79 o 
  -1  13   3      131.40      228.34     18.99 o 
   1  13   3     2398.77     2252.18     89.16 o 
   3  13   3     1102.75     1154.81     37.50 o 
   5  13   3     1993.96     2188.08     82.66 o 
   7  13   3      185.05      174.42     29.29 o 
   9  13   3       81.95       42.95     20.83 o 
  11  13   3      859.54      836.31     63.78 o 
 -12  14   3      124.16      128.21     41.65 o 
 -10  14   3      269.86      291.57     32.54 o 
  -8  14   3       44.97       43.61     22.13 o 
  -6  14   3     1596.68     1655.06     65.08 o 
  -4  14   3     4468.00     4474.95    143.72 o 
  -2  14   3        0.33      -14.23     18.87 o 
   0  14   3      773.72      861.79     27.38 o 
   2  14   3    10734.13    12222.74    242.76 o 
   4  14   3     2725.97     2904.25     77.18 o 
   6  14   3      268.96      318.91     34.49 o 
   8  14   3      422.25      471.85     32.54 o 
  10  14   3      144.06      169.22     38.40 o 
  12  14   3       11.75      -19.52     35.14 o 
 -13  15   3       80.80       27.99     42.95 o 
 -11  15   3        0.89       32.54     30.59 o 
  -9  15   3     1727.81     1726.65     55.97 o 
  -7  15   3     2177.04     2514.15     77.45 o 
  -5  15   3      847.37      801.82     48.16 o 
  -3  15   3     9701.20     9811.38    201.54 o 
  -1  15   3     1061.72      951.76     30.01 o 
   1  15   3      454.22      375.06     25.72 o 
   3  15   3        2.04       18.68     16.57 o 
   5  15   3     3724.70     3819.71    155.55 o 
   7  15   3      408.89      445.82     35.14 o 
   9  15   3       12.67        9.76     20.18 o 
  11  15   3      294.41      357.30     52.72 o 
 -12  16   3       73.36       81.35     41.65 o 
 -10  16   3      448.77      500.49     48.81 o 
  -8  16   3        8.04       -3.25     24.08 o 
  -6  16   3     3555.86     3374.54    142.53 o 
  -4  16   3      579.98      639.30     87.54 o 
  -2  16   3      222.07      220.63     25.06 o 
   0  16   3     2148.43     2310.25     66.72 o 
   2  16   3     1724.54     1631.63     43.95 o 
   4  16   3      758.69      605.13     30.62 o 
   6  16   3      443.33      491.38     39.70 o 
   8  16   3      962.25      950.86     40.35 o 
  10  16   3       21.95      -22.13     40.35 o 
  12  16   3      394.85      487.47     60.53 o 
 -13  17   3        0.51       48.81     43.61 o 
 -11  17   3       31.63       46.86     41.65 o 
  -9  17   3      295.02      316.30     27.99 o 
  -7  17   3     2869.57     2479.00     75.50 o 
  -5  17   3     1431.14     1651.80     65.08 o 
  -3  17   3      312.61      233.79     43.28 o 
  -1  17   3      616.38      560.42     27.24 o 
   1  17   3     1229.00     1108.57     34.26 o 
   3  17   3       11.92       -9.46     27.33 o 
   5  17   3     7278.11     6967.12    190.04 o 
   7  17   3     2063.70     2051.41     60.53 o 
   9  17   3       26.03       27.33     35.14 o 
  11  17   3       66.41      155.55     44.91 o 
 -12  18   3      412.31      481.61     54.67 o 
 -10  18   3      759.99      817.44     55.97 o 
  -8  18   3      112.31      172.47     28.64 o 
  -6  18   3     1007.17     1109.66     46.21 o 
  -4  18   3      312.46      210.63     23.23 o 
  -2  18   3      184.48      120.98     22.85 o 
   0  18   3     1768.45     1647.22     50.85 o 
   2  18   3     5562.29     5913.98    168.56 o 
   4  18   3     3497.11     3578.10     91.95 o 
   6  18   3       75.65       90.47     27.33 o 
   8  18   3      314.86      340.38     28.64 o 
  10  18   3      710.18      889.68     67.69 o 
 -11  19   3       30.33       95.67     48.81 o 
  -9  19   3      160.95       70.29     34.49 o 
  -7  19   3      603.21      445.17     37.75 o 
  -5  19   3      855.13      855.19     43.61 o 
  -3  19   3      687.76      840.67     31.57 o 
  -1  19   3     1748.11     1764.40     48.16 o 
   1  19   3      493.72      529.19     27.57 o 
   3  19   3     1785.99     1772.31     80.70 o 
   5  19   3      175.38      181.58     29.94 o 
   7  19   3        9.03       35.80     22.13 o 
   9  19   3      323.38      404.82     54.02 o 
  11  19   3      118.59      139.28     48.16 o 
 -12  20   3       66.78       85.26     43.61 o 
 -10  20   3       40.01       11.06     34.49 o 
  -8  20   3        3.77       48.16     21.48 o 
  -6  20   3      393.53      451.02     35.14 o 
  -4  20   3     6898.80     7098.90    148.55 o 
  -2  20   3     2121.93     2153.20     58.77 o 
   0  20   3      955.14      768.25     35.47 o 
   2  20   3      419.23      451.46    128.21 o 
   4  20   3     5677.78     5553.61    122.67 o 
   6  20   3      134.94       70.94     27.33 o 
   8  20   3       14.79       25.38     44.91 o 
  10  20   3      263.30      232.35     48.16 o 
 -11  21   3        0.11      -11.06     50.76 o 
  -9  21   3      584.80      667.75     58.57 o 
  -7  21   3     2909.63     2785.54     95.67 o 
  -5  21   3       10.10        4.56     23.43 o 
  -3  21   3      702.46      711.02     32.99 o 
  -1  21   3     5021.73     5694.14    134.73 o 
   1  21   3      121.47       80.21     25.13 o 
   3  21   3      920.20      804.64     36.69 o 
   5  21   3      472.48      486.17     39.05 o 
   7  21   3     1410.62     1507.97     77.45 o 
   9  21   3        4.29       -9.11     42.30 o 
 -10  22   3      379.83      394.40     52.07 o 
  -8  22   3        0.75       50.76     37.75 o 
  -6  22   3      347.07      414.58     33.84 o 
  -4  22   3      155.54      190.04     31.89 o 
  -2  22   3      337.06      308.90     50.11 o 
   0  22   3      538.69      456.02     26.92 o 
   2  22   3     1126.90     1240.53     93.07 o 
   4  22   3        2.07       22.10     21.80 o 
   6  22   3       23.73        5.21     22.78 o 
   8  22   3      277.26      372.92     49.46 o 
  10  22   3        1.06       -5.86     36.45 o 
  -9  23   3      265.46      346.24     55.97 o 
  -7  23   3      165.76        9.11     42.30 o 
  -5  23   3        1.90       13.67     24.73 o 
  -3  23   3       21.27       54.49     23.43 o 
  -1  23   3     3049.33     3417.10    101.34 o 
   1  23   3     1616.72     1603.01     35.14 o 
   3  23   3        7.68       -2.00     19.83 o 
   5  23   3      599.44      663.84     38.40 o 
   7  23   3      471.31      482.91     66.38 o 
   9  23   3       89.57       13.67     45.56 o 
 -10  24   3      306.89      445.17     51.42 o 
  -8  24   3       27.33      -21.48     46.86 o 
  -6  24   3      325.11      311.75     46.86 o 
  -4  24   3     1183.32     1192.32     48.16 o 
  -2  24   3     2091.14     1891.42     47.34 o 
   0  24   3     1553.67     1462.12     40.49 o 
   2  24   3      952.95     1065.99     36.90 o 
   4  24   3      194.02      232.08     24.20 o 
   6  24   3      518.06      557.11     59.88 o 
   8  24   3      638.86      791.41     62.48 o 
  -9  25   3       45.78       68.34     36.45 o 
  -7  25   3      340.70      333.87     61.83 o 
  -5  25   3      157.28       94.37     41.65 o 
  -3  25   3        4.43       16.06     20.09 o 
  -1  25   3     1132.04     1248.16     39.18 o 
   1  25   3      945.70      825.37     52.03 o 
   3  25   3       17.71      -19.37     29.29 o 
   5  25   3        3.74      -32.54     45.56 o 
   7  25   3       35.77      -41.00     59.88 o 
  -8  26   3       46.09        4.56     46.21 o 
  -6  26   3      452.00      448.42     52.72 o 
  -4  26   3      462.45      441.91     52.07 o 
  -2  26   3      387.04      346.99     82.33 o 
   0  26   3     1104.96     1175.44     36.57 o 
   2  26   3      604.69      473.65     44.85 o 
   4  26   3      411.83      361.86     90.47 o 
   6  26   3       75.93       38.40     35.80 o 
   8  26   3       35.68      -20.18     34.49 o 
  -7  27   3      658.62      602.02     75.50 o 
  -5  27   3      105.16      264.24     57.92 o 
  -3  27   3       16.55       52.00     36.73 o 
  -1  27   3     1529.27     1715.15     96.00 o 
   1  27   3       49.91      -30.30     30.30 o 
   3  27   3       92.02       29.07     70.29 o 
   5  27   3     1070.43     1120.73     78.10 o 
   7  27   3      699.87      716.56     72.89 o 
  -8  28   3      321.91      185.49     49.46 o 
  -6  28   3       32.23       40.35     44.91 o 
  -4  28   3      256.75      350.80     53.37 o 
  -2  28   3      125.73       14.35     38.44 o 
   0  28   3       44.81       39.31     36.57 o 
   2  28   3       24.17      -33.32     34.06 o 
   4  28   3       40.57       72.44     30.35 o 
   6  28   3       17.20       53.37     50.76 o 
  -7  29   3       77.13       56.62     57.92 o 
  -5  29   3        0.50       70.94     44.26 o 
  -3  29   3       48.13      109.67     36.90 o 
  -1  29   3      828.66      743.89     95.35 o 
   1  29   3        0.35      -29.15     35.45 o 
   3  29   3        1.21       33.09     70.61 o 
   5  29   3      208.99      179.63     53.37 o 
  -6  30   3      296.55      291.57     60.53 o 
  -4  30   3      319.81      450.37     59.88 o 
  -2  30   3       15.54      -59.55     59.55 o 
   0  30   3      344.84      535.92     54.09 o 
   2  30   3      953.70     1043.93     63.84 o 
   4  30   3       42.83       76.14     44.53 o 
  -5  31   3       14.39       44.91     46.86 o 
  -3  31   3        6.32       44.63     37.75 o 
  -1  31   3        9.49       -8.85     42.27 o 
   1  31   3      122.84       71.76     33.19 o 
   3  31   3        8.41      -22.07     36.22 o 
  -2  32   3       31.35       47.00     37.96 o 
   0  32   3       15.48       26.24     42.72 o 
   2  32   3       58.77       35.82     80.05 o 
 -14   0   4       11.04       52.07     30.59 o 
 -12   0   4      349.31      378.78     30.59 o 
 -10   0   4       51.06       15.62     21.48 o 
  -8   0   4      625.51      531.08     29.29 o 
  -6   0   4      106.48       82.00     20.83 o 
  -4   0   4     7901.49     6844.93    178.77 o 
  -2   0   4   190362.25   174165.25    957.70 o 
   0   0   4   108708.70    98700.05    775.14 o 
   2   0   4     3583.80     3971.36    107.99 o 
   4   0   4    43422.46    43290.56    417.80 o 
   6   0   4        4.10       29.29     19.52 o 
   8   0   4    11468.63    11419.43    234.30 o 
  10   0   4       16.11      -18.22     18.22 o 
  12   0   4     1246.95     1457.86     68.34 o 
 -15   1   4       20.13       -3.00     24.61 o 
 -13   1   4      164.40       24.08     29.38 o 
 -11   1   4     1225.25     1114.61     29.66 o 
  -9   1   4     1004.21     1018.34     27.14 o 
  -7   1   4     1763.05     1557.32     41.22 o 
  -5   1   4     1586.97     1740.53     43.93 o 
  -3   1   4     1282.11     1650.93     51.57 o 
  -1   1   4    28688.16    26691.00    553.30 o 
   1   1   4     4044.21     3449.24     56.50 o 
   3   1   4     2646.56     2579.73     94.22 o 
   5   1   4      914.57     1135.48     59.55 o 
   7   1   4      225.94      256.08     30.59 o 
   9   1   4     1535.27     1542.74     56.62 o 
  11   1   4      898.55     1008.44     39.58 o 
  13   1   4      328.42      346.06     37.80 o 
 -14   2   4        5.06       23.43     29.94 o 
 -12   2   4      867.61     1138.30     39.70 o 
 -10   2   4     3432.88     3981.12    135.37 o 
  -8   2   4     3825.48     4185.48    162.06 o 
  -6   2   4      299.71      218.68     22.78 o 
  -4   2   4       98.06      134.31     33.84 o 
  -2   2   4    58204.19    55551.91    428.57 o 
   2   2   4     9405.25     9309.22    202.34 o 
   4   2   4     1530.51     1335.40     38.64 o 
   6   2   4      819.38      841.52     35.14 o 
   8   2   4      395.98      318.25     30.59 o 
  10   2   4       59.71       60.53     21.48 o 
  12   2   4      393.70      332.57     46.21 o 
 -15   3   4      224.47      164.66     49.46 o 
 -13   3   4       82.83      127.56     48.16 o 
 -11   3   4        0.29       41.00     20.18 o 
  -9   3   4     1043.28     1069.96     40.35 o 
  -7   3   4     7173.02     7236.56    210.22 o 
  -5   3   4     3367.29     3893.25    128.21 o 
  -3   3   4      312.02      356.02     23.10 o 
  -1   3   4   132098.25   135171.13   3412.95 o 
   1   3   4     9041.19     8425.95    359.58 o 
   3   3   4      202.37      276.37     19.77 o 
   5   3   4     6068.23     5412.94    196.55 o 
   7   3   4      454.41      352.10     29.94 o 
   9   3   4     1717.74     1778.71     58.57 o 
  11   3   4      314.88      250.57     35.80 o 
  13   3   4      854.39      911.81     61.18 o 
 -14   4   4        0.76       22.13     30.59 o 
 -12   4   4       16.62        2.60     19.52 o 
 -10   4   4     2924.85     3452.64    130.17 o 
  -8   4   4       79.58       49.46     19.52 o 
  -6   4   4     2043.97     2277.25     87.21 o 
  -4   4   4     5248.61     4876.71    129.87 o 
  -2   4   4      274.31      310.54     48.16 o 
   0   4   4      669.47      579.10    219.33 o 
   2   4   4      161.24      211.62     15.63 o 
   4   4   4    14142.88    13203.72    243.37 o 
   6   4   4       38.66       85.91     26.68 o 
   8   4   4     2993.97     3060.84    128.21 o 
  10   4   4      654.95      510.25     32.54 o 
  12   4   4        8.91        5.86     35.14 o 
 -13   5   4        5.32        7.81     26.68 o 
 -11   5   4      427.44      375.53     29.94 o 
  -9   5   4       48.63       62.48     20.83 o 
  -7   5   4      361.39      320.21     26.03 o 
  -5   5   4     7527.02     7247.62    240.16 o 
  -3   5   4      764.98      742.42     22.50 o 
  -1   5   4    69338.22    66165.59    495.22 o 
   1   5   4     1760.57     1751.66     58.57 o 
   3   5   4     9853.21    10392.49    482.59 o 
   5   5   4        0.21       -3.25     16.92 o 
   7   5   4     3140.26     3084.93    126.26 o 
   9   5   4     2307.37     2089.16     93.07 o 
  11   5   4       15.83       -7.16     34.49 o 
  13   5   4      247.03      218.03     48.16 o 
 -14   6   4      157.21      119.10     43.61 o 
 -12   6   4       76.32      100.88     27.99 o 
 -10   6   4     4732.21     4636.50    139.93 o 
  -8   6   4     1213.80     1119.42     38.40 o 
  -6   6   4     3074.76     2846.72     98.93 o 
  -4   6   4       78.19      161.24     16.09 o 
  -2   6   4     4950.74     4663.62    125.04 o 
   0   6   4      117.97       97.33     21.48 o 
   2   6   4    11248.90    10192.25    212.01 o 
   4   6   4     5317.01     5590.61    329.64 o 
   6   6   4       13.25       -9.11     18.87 o 
   8   6   4     2109.52     2206.31    102.83 o 
  10   6   4     3320.19     3161.72     92.42 o 
  12   6   4      474.13      398.31     45.56 o 
 -13   7   4        7.17      -35.14     35.14 o 
 -11   7   4       46.12       18.87     22.13 o 
  -9   7   4       10.19       -0.65     20.18 o 
  -7   7   4     2298.27     2318.90     83.96 o 
  -5   7   4     3225.13     3287.33    118.45 o 
  -3   7   4     1168.10     1011.18     64.11 o 
  -1   7   4      164.53      297.62     17.61 o 
   1   7   4     8348.07     7965.97    388.54 o 
   3   7   4        2.14       26.51     16.23 o 
   5   7   4     1045.36     1064.75     40.35 o 
   7   7   4        0.15       46.21     21.48 o 
   9   7   4      603.72      563.62     33.19 o 
  11   7   4      455.69      441.26     50.11 o 
  13   7   4       60.26       54.02     42.95 o 
 -14   8   4      123.02      165.31     40.35 o 
 -12   8   4      142.18      121.70     39.05 o 
 -10   8   4     1884.34     2044.25     92.42 o 
  -8   8   4      415.22      467.95     32.54 o 
  -6   8   4     3752.39     4096.31    178.33 o 
  -4   8   4     3155.08     3617.16     90.41 o 
  -2   8   4        7.46       -3.19     12.02 o 
   0   8   4      204.51       89.59     15.37 o 
   2   8   4     8043.48     8188.29    198.21 o 
   4   8   4      670.48      613.59     26.57 o 
   6   8   4        5.52       -0.65     20.18 o 
   8   8   4     1125.93     1245.03     48.81 o 
  10   8   4     2535.55     2721.11     84.61 o 
  12   8   4      652.12      838.27     58.57 o 
 -13   9   4       71.14       81.35     37.75 o 
 -11   9   4       31.59       38.40     20.83 o 
  -9   9   4     1101.73     1271.07     42.95 o 
  -7   9   4     1022.21     1103.80     44.26 o 
  -5   9   4     1062.49     1114.22     41.00 o 
  -3   9   4    10137.61    10371.90    351.45 o 
  -1   9   4    54910.44    57838.52    852.26 o 
   1   9   4     4886.06     5146.01    160.14 o 
   3   9   4     3042.22     2855.44     93.07 o 
   5   9   4     1932.24     2005.20     78.75 o 
   7   9   4     6343.26     6156.18    171.82 o 
   9   9   4      991.67      896.84     38.40 o 
  11   9   4      164.83      162.71     48.16 o 
  13   9   4      900.73     1120.08     69.64 o 
 -14  10   4        0.16       -2.60     35.14 o 
 -12  10   4       79.97       23.43     42.95 o 
 -10  10   4       12.96       42.95     21.48 o 
  -8  10   4      874.28      939.80     39.70 o 
  -6  10   4     6002.22     6593.54    206.96 o 
  -4  10   4       69.87       30.22     26.68 o 
  -2  10   4       76.09       79.00     15.79 o 
   0  10   4      339.99      431.58     52.39 o 
   2  10   4     1980.40     1594.37     98.28 o 
   4  10   4      194.46      234.91     24.16 o 
   6  10   4     5191.67     5010.73    171.82 o 
   8  10   4       22.54       17.57     22.13 o 
  10  10   4      397.47      439.96     28.64 o 
  12  10   4        0.01      -24.73     47.51 o 
 -13  11   4       44.14       37.75     31.24 o 
 -11  11   4      681.93      654.08     33.19 o 
  -9  11   4     1140.80     1064.10     41.65 o 
  -7  11   4     4060.16     4125.60    158.80 o 
  -5  11   4      259.34      239.50     27.33 o 
  -3  11   4     1563.34     1491.88     44.94 o 
  -1  11   4       99.84      119.28     17.14 o 
   1  11   4     3143.85     2919.80     73.35 o 
   3  11   4       60.85       42.60     34.82 o 
   5  11   4      109.80      125.61     24.08 o 
   7  11   4     5984.28     5849.64    159.45 o 
   9  11   4        0.22      -18.22     27.99 o 
  11  11   4       74.58       96.97     37.10 o 
 -14  12   4        3.87      -20.83     37.10 o 
 -12  12   4      727.04      710.70     52.07 o 
 -10  12   4      703.63      645.62     35.80 o 
  -8  12   4       28.36        4.56     20.18 o 
  -6  12   4     2294.75     2424.99     82.00 o 
  -4  12   4     7549.19     7916.29    180.33 o 
  -2  12   4      222.05      253.44     20.50 o 
   0  12   4     9447.98    11000.18    214.36 o 
   2  12   4     4547.97     5461.54    222.91 o 
   4  12   4     3703.56     3480.86    108.04 o 
   6  12   4      524.45      565.57     35.80 o 
   8  12   4      736.14      696.39     36.45 o 
  10  12   4      924.92      913.11     59.23 o 
  12  12   4       55.71       95.02     40.35 o 
 -13  13   4       18.48        1.95     32.54 o 
 -11  13   4      955.47     1010.09     57.92 o 
  -9  13   4      305.30      321.51     30.59 o 
  -7  13   4       34.27      -11.06     29.29 o 
  -5  13   4      227.35      181.58     24.73 o 
  -3  13   4     1645.11     1716.15     49.76 o 
  -1  13   4       13.29       -4.04     17.10 o 
   1  13   4    12449.31    12679.96    229.79 o 
   3  13   4     5837.23     5725.48    153.36 o 
   5  13   4     1165.41     1273.02     46.86 o 
   7  13   4       22.75       18.22     22.78 o 
   9  13   4        8.52       16.92     18.87 o 
  11  13   4       46.82      165.31     48.81 o 
 -12  14   4        8.01       48.16     44.91 o 
 -10  14   4      162.41      192.65     25.38 o 
  -8  14   4      102.94       78.75     22.78 o 
  -6  14   4     1378.00     1356.98     56.62 o 
  -4  14   4     2293.73     2370.35     67.99 o 
  -2  14   4     8875.09     9715.63    203.12 o 
   0  14   4      238.69      217.98     20.23 o 
   2  14   4       24.38       55.79     18.43 o 
   4  14   4     1839.25     1876.02     57.92 o 
   6  14   4     2741.83     2510.24     85.91 o 
   8  14   4     2363.05     2117.79     89.16 o 
  10  14   4       99.36       53.37     41.00 o 
  12  14   4      346.94      365.77     50.76 o 
 -13  15   4       90.16       13.02     44.91 o 
 -11  15   4        9.07      -14.97     29.29 o 
  -9  15   4      878.57      841.52     39.05 o 
  -7  15   4     1519.71     1775.46     61.83 o 
  -5  15   4       33.19       57.27     22.78 o 
  -3  15   4      220.11      151.96     24.84 o 
  -1  15   4      905.19      904.03     33.77 o 
   1  15   4     5385.29     5332.64    330.62 o 
   3  15   4     2836.93     2718.31     74.31 o 
   5  15   4     6938.15     7692.14    207.61 o 
   7  15   4     2309.35     2231.69     65.73 o 
   9  15   4       14.83       33.84     35.14 o 
  11  15   4      209.28      180.28     39.70 o 
 -12  16   4      285.70      356.65     58.57 o 
 -10  16   4      683.15      794.66     52.07 o 
  -8  16   4      882.75      857.79     40.35 o 
  -6  16   4     2520.12     2972.33    135.37 o 
  -4  16   4        0.41       -1.42     27.33 o 
  -2  16   4     3158.27     3496.49     87.54 o 
   0  16   4      147.72       61.38     19.72 o 
   2  16   4       76.69       -5.14     23.16 o 
   4  16   4      239.88      174.95     25.16 o 
   6  16   4     1258.28     1153.27     47.51 o 
   8  16   4        1.77        0.65     19.52 o 
  10  16   4        1.67        6.51     39.70 o 
 -11  17   4      383.28      491.38     52.07 o 
  -9  17   4        5.84        8.46     22.78 o 
  -7  17   4        1.06      -14.32     24.08 o 
  -5  17   4      125.66      124.31     27.99 o 
  -3  17   4      392.87      332.41     25.17 o 
  -1  17   4      234.58      155.44     32.87 o 
   1  17   4     2608.11     2700.67     98.93 o 
   3  17   4     6141.86     6297.37    149.47 o 
   5  17   4      109.83      115.20     28.64 o 
   7  17   4      654.97      753.66     40.35 o 
   9  17   4      167.93      133.42     34.49 o 
  11  17   4        3.53      -16.92     35.14 o 
 -12  18   4      158.03      151.64     48.16 o 
 -10  18   4        6.50       16.27     33.84 o 
  -8  18   4       58.10       50.11     22.78 o 
  -6  18   4     3903.11     3532.04    137.98 o 
  -4  18   4     1610.39     1526.18     68.34 o 
  -2  18   4     1501.53     1722.72    102.83 o 
   0  18   4      131.91      138.98     21.40 o 
   2  18   4     1173.49     1162.42     45.56 o 
   4  18   4      862.95      780.80     76.47 o 
   6  18   4      141.95       88.51     26.68 o 
   8  18   4      715.25      698.99     52.07 o 
  10  18   4      463.40      654.73     62.48 o 
 -11  19   4      633.07      627.40     56.62 o 
  -9  19   4      125.48      134.72     40.35 o 
  -7  19   4        6.83       -3.25     21.48 o 
  -5  19   4     4341.92     4853.23    163.36 o 
  -3  19   4     2821.50     2848.51     65.55 o 
  -1  19   4      161.80      175.23     23.47 o 
   1  19   4       10.08       -4.60     22.45 o 
   3  19   4     3120.79     3279.85     86.75 o 
   5  19   4      277.01      334.53     31.89 o 
   7  19   4      127.58      117.80     26.03 o 
   9  19   4       99.73      160.10     39.05 o 
 -12  20   4        0.30       53.37     35.80 o 
 -10  20   4        0.69       -7.81     42.95 o 
  -8  20   4     1247.28     1242.43     42.30 o 
  -6  20   4      729.79      596.16     36.45 o 
  -4  20   4     3694.40     3770.65    188.74 o 
  -2  20   4     1841.38     1721.90     45.99 o 
   0  20   4      961.62     1061.37     34.97 o 
   2  20   4      104.56      117.71     44.58 o 
   4  20   4     1807.01     1835.14     50.14 o 
   6  20   4      359.91      275.30     34.49 o 
   8  20   4      131.41      214.77     43.61 o 
  10  20   4      111.23      161.41     47.51 o 
 -11  21   4        8.27        8.46     42.30 o 
  -9  21   4        0.82      -30.59     37.75 o 
  -7  21   4      592.19      487.47     38.40 o 
  -5  21   4        5.43      -16.92     24.08 o 
  -3  21   4        0.15      -17.89     34.82 o 
  -1  21   4        0.98       -6.35     28.89 o 
   1  21   4      223.48      228.98     24.54 o 
   3  21   4        4.97       -2.98     29.29 o 
   5  21   4     1490.71     1377.80     51.42 o 
   7  21   4      663.90      635.21     55.32 o 
   9  21   4       11.91       26.03     33.19 o 
 -10  22   4      147.52      210.87     47.51 o 
  -8  22   4      534.58      798.57     54.02 o 
  -6  22   4      499.40      406.77     33.84 o 
  -4  22   4       25.11       61.18     24.73 o 
  -2  22   4     1842.32     1647.55     83.96 o 
   0  22   4      419.53      386.34     29.16 o 
   2  22   4     1559.69     1667.15     44.57 o 
   4  22   4       98.91       68.77     28.96 o 
   6  22   4       78.48       78.75     41.00 o 
   8  22   4      458.53      453.63     50.76 o 
  -9  23   4       33.60       78.75     45.56 o 
  -7  23   4       95.07       75.50     39.70 o 
  -5  23   4      113.96       57.92     26.68 o 
  -3  23   4      880.66      969.09     35.33 o 
  -1  23   4       77.61        2.57     55.32 o 
   1  23   4        1.60       18.91     16.20 o 
   3  23   4     1621.01     1611.81     63.78 o 
   5  23   4       23.77       61.18     44.91 o 
   7  23   4        3.07       -7.16     41.00 o 
   9  23   4      263.47      348.19     48.16 o 
 -10  24   4        5.93      -41.00     42.95 o 
  -8  24   4       48.50      109.34     34.49 o 
  -6  24   4       21.15       24.08     40.35 o 
  -4  24   4      390.68      374.23     33.84 o 
  -2  24   4       12.41       37.49     20.01 o 
   0  24   4        8.04       36.56     41.98 o 
   2  24   4      460.10      477.71     33.84 o 
   4  24   4        8.73       -5.68     35.82 o 
   6  24   4        3.09      -11.71     37.10 o 
   8  24   4        6.08      -41.00     41.00 o 
  -9  25   4      463.72      577.94     66.38 o 
  -7  25   4       57.06       57.27     44.26 o 
  -5  25   4       87.68       15.62     37.75 o 
  -3  25   4     1544.83     1537.01     40.68 o 
  -1  25   4      109.72       59.97     21.50 o 
   1  25   4      332.78      374.10     22.36 o 
   3  25   4       88.96       36.12     39.38 o 
   5  25   4       26.46       11.06     42.95 o 
   7  25   4       68.49      115.20     59.23 o 
  -8  26   4        0.44       20.18     50.76 o 
  -6  26   4       91.90        0.00     50.76 o 
  -4  26   4        6.59       56.62     42.30 o 
  -2  26   4      180.51      186.90     44.09 o 
   0  26   4      424.15      436.94     40.49 o 
   2  26   4      752.49      714.62    173.77 o 
   4  26   4        3.40       34.78     43.61 o 
   6  26   4       81.40      174.42     48.81 o 
  -7  27   4      157.51      -48.16     48.16 o 
  -5  27   4        0.76       -8.46     42.30 o 
  -3  27   4       23.28      -12.73     31.89 o 
  -1  27   4       27.58       41.38     32.03 o 
   1  27   4      316.49      323.98     37.92 o 
   3  27   4        2.94        3.29     34.69 o 
   5  27   4        0.03      -19.52     47.51 o 
   7  27   4        1.96        1.30     53.37 o 
  -6  28   4       59.46      143.83     50.11 o 
  -4  28   4       10.08       14.97     44.26 o 
  -2  28   4       73.37       31.69     41.59 o 
   0  28   4        0.10        7.77     32.20 o 
   2  28   4        0.22      -40.80     40.80 o 
   4  28   4      371.14      304.96     49.14 o 
   6  28   4       80.58       78.10     46.86 o 
  -5  29   4       38.96       45.56     36.45 o 
  -3  29   4      365.05      434.04     48.74 o 
  -1  29   4       68.06      127.01     37.27 o 
   1  29   4       15.77       -6.87     30.57 o 
   3  29   4        6.54        2.42     38.33 o 
   5  29   4       48.91       54.67     52.07 o 
  -4  30   4       84.86       30.59     59.23 o 
  -2  30   4      247.78      222.90     47.00 o 
   0  30   4      213.76      314.61     43.26 o 
   2  30   4       50.55        1.16     67.36 o 
   4  30   4       11.68        3.68     46.08 o 
  -3  31   4       35.12       19.63     41.18 o 
  -1  31   4      109.47       84.28     42.34 o 
   1  31   4      131.80       95.47     34.99 o 
   3  31   4      136.31      220.12     49.79 o 
  -2  32   4       20.64       13.80     40.07 o 
   0  32   4        0.27        8.54     42.44 o 
 -15   1   5       57.18       92.61     26.64 o 
 -13   1   5       32.48       36.93     24.23 o 
 -11   1   5     2826.71     2877.73     72.04 o 
  -9   1   5      691.98      711.45     24.54 o 
  -7   1   5      986.00      963.88     25.77 o 
  -5   1   5       61.00       80.05     14.49 o 
  -3   1   5    13627.32    13370.59    170.94 o 
  -1   1   5     7691.53     7822.36    133.55 o 
   1   1   5      481.28      482.31     27.34 o 
   3   1   5     4248.13     3693.44     69.15 o 
   5   1   5     2315.80     2324.76     59.60 o 
   7   1   5       10.49        5.38     15.83 o 
   9   1   5     4974.61     4770.35    115.20 o 
  11   1   5      253.02      280.75     33.80 o 
  13   1   5       53.79      -24.05     31.43 o 
 -14   2   5      521.04      508.30     50.11 o 
 -12   2   5      312.35      286.36     27.33 o 
 -10   2   5      449.97      447.12     32.54 o 
  -8   2   5     2649.23     2482.26     82.66 o 
  -6   2   5     4796.70     4490.06    178.98 o 
  -4   2   5     1519.77     1403.95     36.43 o 
  -2   2   5     2929.85     3410.20     83.48 o 
   0   2   5     1752.03     1897.12     49.08 o 
   2   2   5      506.96      461.04     22.33 o 
   4   2   5      816.38      802.09     27.17 o 
   6   2   5     2916.56     2751.70     96.97 o 
   8   2   5     7366.49     7353.71    177.03 o 
  10   2   5      219.41      194.60     25.38 o 
  12   2   5       38.66       49.46     49.46 o 
 -15   3   5        4.96       77.45     33.84 o 
 -13   3   5      211.95      260.98     47.51 o 
 -11   3   5      256.50      343.64     29.94 o 
  -9   3   5     1268.56     1388.22     44.91 o 
  -7   3   5      423.62      424.99     29.94 o 
  -5   3   5     2772.45     2629.35    100.88 o 
  -3   3   5      318.07      256.79     17.83 o 
  -1   3   5     1286.92     1060.81     62.80 o 
   1   3   5      386.33      490.98     48.16 o 
   3   3   5       22.89       63.19     15.95 o 
   5   3   5      103.83       62.48     20.18 o 
   7   3   5       92.74      124.96     22.78 o 
   9   3   5      797.32      752.36     38.40 o 
  11   3   5      252.88      213.47     38.40 o 
  13   3   5        2.96       52.72     34.49 o 
 -14   4   5      334.47      244.71     59.88 o 
 -12   4   5      417.78      442.56     28.64 o 
 -10   4   5        1.42        0.65     20.83 o 
  -8   4   5     3400.68     3824.92    152.29 o 
  -6   4   5       68.79       76.15     20.83 o 
  -4   4   5     1103.86     1133.44     41.00 o 
  -2   4   5    29262.31    29789.43    349.76 o 
   0   4   5    72188.65    64419.62    719.82 o 
   2   4   5     1333.21     1262.08     33.80 o 
   4   4   5      834.74      861.61     32.22 o 
   6   4   5     3556.92     3624.46    159.45 o 
   8   4   5     3623.10     3847.05    132.77 o 
  10   4   5      168.94      167.26     26.68 o 
  12   4   5      250.01      222.58     42.95 o 
 -13   5   5       10.11       19.52     48.16 o 
 -11   5   5      991.50     1184.51     44.26 o 
  -9   5   5     1924.06     2223.88     70.94 o 
  -7   5   5      140.15      130.17     27.99 o 
  -5   5   5    10269.95    10546.67    286.36 o 
  -3   5   5     2464.49     2199.36     68.99 o 
  -1   5   5     2596.36     2242.12     60.75 o 
   1   5   5      279.12      266.21     18.07 o 
   3   5   5    10512.54    10700.78    217.46 o 
   5   5   5     1694.76     1742.27     64.43 o 
   7   5   5      488.87      531.08     35.14 o 
   9   5   5       33.79       31.24     22.13 o 
  11   5   5      111.02      111.29     32.54 o 
  13   5   5        1.90      -22.78     45.56 o 
 -14   6   5       75.73      138.63     52.72 o 
 -12   6   5        7.63       15.62     29.94 o 
 -10   6   5      135.08      121.70     24.73 o 
  -8   6   5      588.23      534.98     32.54 o 
  -6   6   5     3673.10     3919.94    169.22 o 
  -4   6   5     2378.65     2428.41    124.31 o 
  -2   6   5    15490.05    17059.64    547.35 o 
   0   6   5     3148.34     3489.95    119.10 o 
   2   6   5      307.78      268.77     29.29 o 
   4   6   5      494.89      458.53     23.43 o 
   6   6   5      178.02      254.47     26.68 o 
   8   6   5      586.31      534.98     36.45 o 
  10   6   5      172.60      158.80     25.38 o 
  12   6   5        8.15      -25.38     50.11 o 
 -13   7   5      489.11      465.99     48.16 o 
 -11   7   5      467.11      320.86     29.94 o 
  -9   7   5     5596.25     5397.32    147.74 o 
  -7   7   5       27.92       33.84     22.13 o 
  -5   7   5    10511.32    10018.20    275.30 o 
  -3   7   5     2359.50     2341.96     62.08 o 
  -1   7   5    14533.45    16275.76    281.48 o 
   1   7   5      647.34      756.31     24.34 o 
   3   7   5     3823.29     3557.90     88.84 o 
   5   7   5     1607.99     1408.39     54.67 o 
   7   7   5     2417.75     2322.15    113.89 o 
   9   7   5     4659.08     4278.54    116.50 o 
  11   7   5     2363.12     2613.08     91.12 o 
  13   7   5      247.57      318.25     54.67 o 
 -14   8   5      138.83      111.29     48.81 o 
 -12   8   5      409.81      506.34     48.81 o 
 -10   8   5      185.43      158.15     25.38 o 
  -8   8   5      275.25      189.39     24.08 o 
  -6   8   5     3495.91     3366.73    108.69 o 
  -4   8   5      178.85      164.10     18.18 o 
  -2   8   5     4678.71     4640.02    180.93 o 
   0   8   5    22673.54    22337.12    330.30 o 
   2   8   5      235.27      210.82     31.24 o 
   4   8   5       60.45       68.57     18.88 o 
   6   8   5       89.14      105.43     23.43 o 
   8   8   5      538.94      681.42     37.75 o 
  10   8   5       58.86       29.94     31.24 o 
  12   8   5      144.32      177.68     47.51 o 
 -13   9   5      248.47      198.50     37.10 o 
 -11   9   5        4.31       31.89     21.48 o 
  -9   9   5      444.52      393.75     34.49 o 
  -7   9   5     1831.89     2100.87     73.54 o 
  -5   9   5      290.97      368.37     28.64 o 
  -3   9   5     5408.90     5863.43    171.61 o 
  -1   9   5      219.54      305.36     19.72 o 
   1   9   5    25503.77    27745.07    340.48 o 
   3   9   5     1442.78     1393.80     41.56 o 
   5   9   5      236.45      115.85     24.73 o 
   7   9   5      255.62      244.06     28.64 o 
   9   9   5        4.11        7.81     20.83 o 
  11   9   5       29.88       33.19     37.75 o 
 -14  10   5      425.80      480.96     68.34 o 
 -12  10   5      298.46      275.30     36.45 o 
 -10  10   5       42.16       41.00     21.48 o 
  -8  10   5     1380.67     1578.91     54.02 o 
  -6  10   5     4938.84     5405.13    188.09 o 
  -4  10   5       20.30       34.49     15.89 o 
  -2  10   5     9586.14     9643.63    441.91 o 
   0  10   5    23402.55    23561.28    426.29 o 
   2  10   5      938.10      795.95     47.51 o 
   4  10   5     6948.07     6844.01    169.36 o 
   6  10   5    12629.24    12408.69    249.92 o 
   8  10   5       69.59       71.59     27.99 o 
  10  10   5      126.58      122.36     39.05 o 
  12  10   5      340.16      465.99     63.13 o 
 -13  11   5       14.08       25.38     29.94 o 
 -11  11   5      948.35      991.86     37.75 o 
  -9  11   5     2690.63     2755.61    112.59 o 
  -7  11   5      211.43      108.69     24.08 o 
  -5  11   5    14722.02    15741.58    324.76 o 
  -3  11   5      262.56      250.39     20.63 o 
  -1  11   5      855.12     1121.71     30.86 o 
   1  11   5     9022.69     9949.08    228.77 o 
   3  11   5     5695.43     5896.46    238.20 o 
   5  11   5      895.71      744.55     37.75 o 
   7  11   5      664.54      581.84     36.45 o 
   9  11   5     1538.89     1864.62     77.45 o 
  11  11   5        1.87       36.45     34.49 o 
 -14  12   5       39.49       -5.21     50.11 o 
 -12  12   5        0.32       37.75     31.89 o 
 -10  12   5       40.11       31.24     22.78 o 
  -8  12   5      619.83      465.34     32.54 o 
  -6  12   5       46.40       21.48     22.13 o 
  -4  12   5     2447.80     2607.86     88.51 o 
  -2  12   5     2336.42     2661.65     76.45 o 
   0  12   5      473.94      317.59     54.34 o 
   2  12   5     1592.77     1387.64     63.78 o 
   4  12   5       65.25       67.39     24.27 o 
   6  12   5       87.51       56.62     26.03 o 
   8  12   5      385.87      387.24     29.94 o 
  10  12   5       78.30       22.78     37.75 o 
  12  12   5      109.55      124.96     48.81 o 
 -13  13   5      148.85       83.96     37.75 o 
 -11  13   5      315.12      370.97     52.07 o 
  -9  13   5      138.35      136.02     26.03 o 
  -7  13   5      763.63      734.78     41.65 o 
  -5  13   5       40.44       37.75     29.29 o 
  -3  13   5     7541.05     7623.71    181.40 o 
  -1  13   5     9109.01     9889.33    208.33 o 
   1  13   5     5950.08     6056.43    160.33 o 
   3  13   5      984.37      866.14     47.84 o 
   5  13   5     5957.19     5828.17    183.53 o 
   7  13   5        7.09       30.59     24.08 o 
   9  13   5      455.61      385.94     46.21 o 
  11  13   5      460.78      561.01     64.43 o 
 -12  14   5       40.07       78.10     40.35 o 
 -10  14   5       95.80      108.04     24.73 o 
  -8  14   5     1518.50     1547.67     48.81 o 
  -6  14   5     4505.63     4829.14    168.56 o 
  -4  14   5     1186.47     1289.07     39.55 o 
  -2  14   5     4023.51     4310.96    114.92 o 
   0  14   5      343.70      221.88     80.70 o 
   2  14   5      219.41      112.28     67.04 o 
   4  14   5     1221.23     1137.79     51.74 o 
   6  14   5     1280.05     1306.86     49.46 o 
   8  14   5        7.28        6.51     22.13 o 
  10  14   5      172.20      223.23     42.30 o 
 -13  15   5       71.13      105.43     36.45 o 
 -11  15   5       94.73       91.77     37.10 o 
  -9  15   5       45.99        1.30     20.83 o 
  -7  15   5      262.07      169.87     28.64 o 
  -5  15   5       65.34       72.24     26.03 o 
  -3  15   5     1949.49     2028.94     57.64 o 
  -1  15   5      203.09      254.66     21.86 o 
   1  15   5      693.02      867.81     39.05 o 
   3  15   5     1402.29     1402.69     96.32 o 
   5  15   5       92.66       78.10     26.68 o 
   7  15   5     2127.36     2265.53     93.07 o 
   9  15   5       28.01       21.48     39.70 o 
  11  15   5        1.29       14.32     41.00 o 
 -12  16   5        2.40       -2.60     44.26 o 
 -10  16   5      211.06      339.73     41.00 o 
  -8  16   5     1147.34     1069.31     44.91 o 
  -6  16   5      546.51      676.86     36.45 o 
  -4  16   5      263.64      191.44     43.28 o 
  -2  16   5      556.82      586.82     27.50 o 
   0  16   5     1539.65     1534.32     44.58 o 
   2  16   5      625.25      618.30     29.47 o 
   4  16   5       54.18       30.83     20.78 o 
   6  16   5     3488.38     3334.19    119.10 o 
   8  16   5      554.94      753.01     61.18 o 
  10  16   5       19.17       35.14     37.75 o 
 -11  17   5        8.65       41.65     39.05 o 
  -9  17   5       99.47      145.13     24.08 o 
  -7  17   5      200.98       88.51     28.64 o 
  -5  17   5     4721.86     4743.24    171.82 o 
  -3  17   5     5095.01     5523.11    292.55 o 
  -1  17   5      251.74      191.87     22.33 o 
   1  17   5     2431.70     2569.38     95.35 o 
   3  17   5     2118.23     1879.12     51.27 o 
   5  17   5       40.75       78.10     32.54 o 
   7  17   5        7.99        7.81     22.13 o 
   9  17   5       60.79       29.29     33.19 o 
  11  17   5      120.14       59.88     39.05 o 
 -12  18   5        8.76       12.37     36.45 o 
 -10  18   5        7.88      -19.52     41.65 o 
  -8  18   5      108.06      100.88     22.78 o 
  -6  18   5      928.29     1042.63     44.91 o 
  -4  18   5        0.70       38.28     23.76 o 
  -2  18   5      253.37      218.43     34.17 o 
   0  18   5      181.46      167.91     21.83 o 
   2  18   5      146.60      204.60     24.27 o 
   4  18   5     1218.14     1263.63     41.14 o 
   6  18   5       64.45        8.46     29.29 o 
   8  18   5       10.78       53.37     30.59 o 
  10  18   5        6.11       15.62     47.51 o 
 -11  19   5       90.15       18.87     48.81 o 
  -9  19   5        9.07      -16.92     37.10 o 
  -7  19   5     1102.10      831.11     43.61 o 
  -5  19   5      202.28      206.31     29.94 o 
  -3  19   5      324.15      261.41     26.11 o 
  -1  19   5       24.67       26.12     25.71 o 
   1  19   5       11.65       -7.81     20.50 o 
   3  19   5      521.99      544.22     31.50 o 
   5  19   5       72.08       67.04     27.33 o 
   7  19   5        3.56       31.89     48.81 o 
   9  19   5        2.74        6.51     37.10 o 
 -10  20   5        0.02      -10.41     33.19 o 
  -8  20   5      111.70       67.04     35.14 o 
  -6  20   5      827.51      864.30     43.61 o 
  -4  20   5      322.78      329.59     26.41 o 
  -2  20   5       12.10       15.25     18.74 o 
   0  20   5       82.00       54.73     38.40 o 
   2  20   5      853.28      938.37    102.83 o 
   4  20   5      601.13      506.34     30.17 o 
   6  20   5        1.02       11.71     21.48 o 
   8  20   5      113.62      208.27     45.56 o 
  10  20   5       66.01      -35.14     55.97 o 
 -11  21   5       48.15      -22.78     46.21 o 
  -9  21   5      123.25        3.90     41.00 o 
  -7  21   5       43.05       18.22     20.18 o 
  -5  21   5     1172.16     1274.97     49.46 o 
  -3  21   5       22.94       34.32     21.28 o 
  -1  21   5      154.61      208.91     25.46 o 
   1  21   5       40.11       48.77     20.57 o 
   3  21   5       38.34       39.25     20.38 o 
   5  21   5      142.40      123.01     27.33 o 
   7  21   5      104.12       43.61     52.72 o 
   9  21   5        9.22      -35.80     35.80 o 
 -10  22   5        0.28       20.83     40.35 o 
  -8  22   5       12.82       28.64     33.84 o 
  -6  22   5      317.68      301.98     31.24 o 
  -4  22   5      310.47      389.85     33.84 o 
  -2  22   5        2.05      -20.71     20.71 o 
   0  22   5      165.69      133.10     21.86 o 
   2  22   5      161.77       49.00     27.01 o 
   4  22   5       12.42      -16.73     17.58 o 
   6  22   5       74.66      103.48     54.67 o 
   8  22   5        9.52        9.11     31.89 o 
  -9  23   5        0.21        7.16     37.75 o 
  -7  23   5       13.91        0.00     40.35 o 
  -5  23   5       37.19       54.02     24.08 o 
  -3  23   5       60.31       37.40     57.27 o 
  -1  23   5        9.97       29.22     19.18 o 
   1  23   5      247.94      145.46     18.83 o 
   3  23   5      264.72      265.73    116.17 o 
   5  23   5      297.93      278.55     48.16 o 
   7  23   5       10.05       24.08     50.76 o 
 -10  24   5       39.29       27.99     44.91 o 
  -8  24   5        6.59      -30.59     30.59 o 
  -6  24   5      231.60      208.92     42.30 o 
  -4  24   5        9.89       44.91     26.03 o 
  -2  24   5       17.20        2.98     20.31 o 
   0  24   5      109.82       99.58     21.40 o 
   2  24   5       32.84       25.77     17.93 o 
   4  24   5      239.72      284.96     75.17 o 
   6  24   5       16.56        7.16     41.65 o 
   8  24   5       57.32       54.67     55.32 o 
  -9  25   5      152.13      164.01     47.51 o 
  -7  25   5       10.38      -37.10     37.10 o 
  -5  25   5       10.91       -5.86     33.84 o 
  -3  25   5      105.83       99.60     79.73 o 
  -1  25   5        8.66       10.85     19.36 o 
   1  25   5        0.69        5.59     35.04 o 
   3  25   5       39.73       32.93     37.95 o 
   5  25   5      191.52      196.55     47.51 o 
   7  25   5        0.70        0.65     50.76 o 
  -8  26   5        3.64        0.65     39.05 o 
  -6  26   5       29.32      -10.41     32.54 o 
  -4  26   5       18.49       59.88     37.10 o 
  -2  26   5       86.22      174.94     44.18 o 
   0  26   5       32.61       45.98     30.39 o 
   2  26   5       19.04       26.82     33.89 o 
   4  26   5      109.60      186.19     52.72 o 
   6  26   5        3.09       50.76     41.00 o 
  -7  27   5        0.51      -15.62     39.70 o 
  -5  27   5      120.18      121.05     55.32 o 
  -3  27   5       28.88       21.09     37.42 o 
  -1  27   5      123.03      111.82     34.98 o 
   1  27   5        6.04      -23.75     27.78 o 
   3  27   5       30.40       20.92     33.84 o 
   5  27   5       67.57       -4.56     57.27 o 
  -6  28   5       43.94       59.88     44.26 o 
  -4  28   5        9.59       42.30     44.91 o 
  -2  28   5      197.81      177.38     41.96 o 
   0  28   5      190.77      262.96     39.81 o 
   2  28   5      440.40      452.17    178.33 o 
   4  28   5       19.91       41.64     43.19 o 
  -5  29   5        0.52       16.27     44.91 o 
  -3  29   5      119.99      104.86     37.24 o 
  -1  29   5       28.82       46.80     33.82 o 
   1  29   5       19.24       17.08     30.34 o 
   3  29   5       14.93       -8.98     39.45 o 
  -4  30   5        8.84       76.80     45.56 o 
  -2  30   5        0.65       22.27     42.61 o 
   0  30   5      207.22      267.78     59.55 o 
   2  30   5        0.30      -34.06     37.71 o 
  -3  31   5      294.21      203.91     48.42 o 
  -1  31   5      201.95      258.42     54.67 o 
   1  31   5       31.37        7.77     34.30 o 
 -14   0   6      147.28      149.04     41.00 o 
 -12   0   6      657.16      645.62     56.62 o 
 -10   0   6     1417.13     1684.99     56.62 o 
  -8   0   6      152.98      307.19     26.03 o 
  -6   0   6     3083.16     3081.02    100.23 o 
  -4   0   6      252.06      260.33     19.62 o 
  -2   0   6    13113.88    13854.92    241.77 o 
   0   0   6    29793.26    28781.14    566.55 o 
   2   0   6     4254.07     4350.20    117.98 o 
   4   0   6    10626.64    10328.21    205.48 o 
   6   0   6      312.35      467.29     38.40 o 
   8   0   6      278.16      322.16     29.29 o 
  10   0   6       92.64       29.29     35.14 o 
  12   0   6      202.19      104.13     46.21 o 
 -13   1   6      217.53      305.94     32.33 o 
 -11   1   6      810.47     1214.33     30.14 o 
  -9   1   6      141.00      240.81     37.10 o 
  -7   1   6        0.05       -0.15     14.39 o 
  -5   1   6      578.64      705.63     23.01 o 
  -3   1   6     2337.10     2184.75     43.68 o 
  -1   1   6     3333.16     3371.05     61.72 o 
   1   1   6       38.29       41.82     11.01 o 
   3   1   6      894.09     1060.05     72.80 o 
   5   1   6      675.91      668.79     33.19 o 
   7   1   6     1662.95     1652.54     42.22 o 
   9   1   6       61.11       37.01     16.23 o 
  11   1   6       25.96       38.35     25.64 o 
 -14   2   6       17.81       14.32     38.40 o 
 -12   2   6        0.07      -33.84     33.84 o 
 -10   2   6     3560.53     3275.62    110.64 o 
  -8   2   6      193.17      116.50     24.08 o 
  -6   2   6     1686.88     1630.98     67.04 o 
  -4   2   6     1550.21     1415.80     34.43 o 
  -2   2   6     4792.69     4450.95    105.61 o 
   0   2   6     7141.71     6664.81    175.57 o 
   2   2   6        0.06      -15.95     15.95 o 
   4   2   6       69.46      118.07     39.70 o 
   6   2   6      977.98     1135.04     44.26 o 
   8   2   6        0.93       17.57     20.83 o 
  10   2   6      478.26      437.36     44.91 o 
  12   2   6       30.84       44.91     41.00 o 
 -13   3   6      346.49      288.97     45.56 o 
 -11   3   6      330.66      221.93     26.03 o 
  -9   3   6      636.50      695.74     35.14 o 
  -7   3   6     1315.84     1178.00     44.91 o 
  -5   3   6     2778.72     2516.10     91.77 o 
  -3   3   6     4465.86     5232.96    164.01 o 
  -1   3   6       78.35       19.88     25.71 o 
   1   3   6      944.30     1126.08     36.77 o 
   3   3   6      297.36      249.47     26.03 o 
   5   3   6        6.42       39.05     20.18 o 
   7   3   6     3513.86     3507.31    133.42 o 
   9   3   6     2842.98     2898.14     97.62 o 
  11   3   6       30.24      -31.24     31.24 o 
 -14   4   6       91.39       82.00     37.75 o 
 -12   4   6       44.15       -2.60     43.61 o 
 -10   4   6       53.97      124.31     24.08 o 
  -8   4   6       94.50       73.54     22.13 o 
  -6   4   6       94.27      112.59     20.83 o 
  -4   4   6      509.77      535.64     24.70 o 
  -2   4   6      428.66      529.81     22.20 o 
   0   4   6     2267.50     2160.12     58.18 o 
   2   4   6      470.19      510.78     81.68 o 
   4   4   6     5760.84     5944.63    161.78 o 
   6   4   6     1648.59     1717.54     63.78 o 
   8   4   6      873.27      803.12     38.40 o 
  10   4   6      499.71      481.61     43.61 o 
  12   4   6      112.88       81.35     43.61 o 
 -13   5   6      134.77      140.58     46.21 o 
 -11   5   6     1673.81     1865.27     78.10 o 
  -9   5   6      306.55      219.33     25.38 o 
  -7   5   6     2268.79     2251.87     74.85 o 
  -5   5   6      766.25      958.67     37.75 o 
  -3   5   6     4608.60     4915.45    130.23 o 
  -1   5   6     1894.37     2362.46     64.84 o 
   1   5   6    23184.05    24300.32    322.44 o 
   3   5   6      529.55      559.89     25.80 o 
   5   5   6     4849.39     4769.92    177.68 o 
   7   5   6      348.78      306.54     29.29 o 
   9   5   6      844.49      987.31     40.35 o 
  11   5   6      127.17       99.58     43.61 o 
 -14   6   6        3.66       -1.95     33.19 o 
 -12   6   6      156.85      170.52     36.45 o 
 -10   6   6     1592.98     1781.32     55.97 o 
  -8   6   6     1108.90     1187.11     42.95 o 
  -6   6   6      416.18      553.20     30.59 o 
  -4   6   6     2354.54     2192.53     78.10 o 
  -2   6   6    20252.69    20879.14   1058.57 o 
   0   6   6     7178.35     7131.99    174.41 o 
   2   6   6      344.58      337.50     22.03 o 
   4   6   6     6644.01     6427.93    165.28 o 
   6   6   6     1838.33     1851.61     76.15 o 
   8   6   6      519.19      414.58     33.19 o 
  10   6   6      493.19      518.06     58.57 o 
  12   6   6       43.72       20.18     37.75 o 
 -13   7   6        0.09      -31.89     40.35 o 
 -11   7   6       38.83       16.92     20.83 o 
  -9   7   6      723.01      650.18     34.49 o 
  -7   7   6        0.99      -24.08     24.08 o 
  -5   7   6     2025.78     2292.87     82.66 o 
  -3   7   6     2593.54     2445.21     70.59 o 
  -1   7   6     1432.86     1503.63     45.10 o 
   1   7   6      685.81      913.23     39.38 o 
   3   7   6     3701.61     3701.42    205.34 o 
   5   7   6      415.24      445.82     32.54 o 
   7   7   6      377.50      365.77     29.29 o 
   9   7   6      172.46      242.11     27.99 o 
  11   7   6      142.84      237.55     40.35 o 
 -14   8   6        7.28        7.16     37.10 o 
 -12   8   6      134.24      115.20     41.65 o 
 -10   8   6     1603.35     1653.75     51.42 o 
  -8   8   6        6.67        5.86     22.13 o 
  -6   8   6     2057.95     1875.69     68.34 o 
  -4   8   6    10993.37    11170.57    223.08 o 
  -2   8   6     3327.37     3317.25    145.79 o 
   0   8   6        2.24        4.02     15.83 o 
   2   8   6     1256.71     1208.46     32.59 o 
   4   8   6       16.08       31.97     17.54 o 
   6   8   6      287.15      263.59     31.24 o 
   8   8   6      491.38      510.90     34.49 o 
  10   8   6     1792.91     1857.46     75.50 o 
  12   8   6       95.00        2.60     42.30 o 
 -13   9   6      355.59      423.69     48.81 o 
 -11   9   6      751.81      684.67     35.14 o 
  -9   9   6       57.12       83.31     31.89 o 
  -7   9   6      192.55       82.00     24.08 o 
  -5   9   6     9869.76     9787.15    263.59 o 
  -3   9   6        0.28      -12.31     20.18 o 
  -1   9   6    11161.74    12013.28    385.29 o 
   1   9   6     7648.94     7816.53    184.71 o 
   3   9   6     5010.65     5136.63    332.57 o 
   5   9   6     5632.80     5591.27    191.99 o 
   7   9   6      255.72      265.54     29.94 o 
   9   9   6     1168.69     1106.41     40.35 o 
  11   9   6        8.85       -1.30     37.75 o 
 -14  10   6       72.24      118.45     41.00 o 
 -12  10   6       44.21       76.80     42.30 o 
 -10  10   6       62.99       39.70     21.48 o 
  -8  10   6      586.24      563.62     34.49 o 
  -6  10   6      979.60     1215.75     48.16 o 
  -4  10   6      331.41      415.21     53.69 o 
  -2  10   6     4810.11     4596.66    122.17 o 
   0  10   6      804.04      887.88     28.89 o 
   2  10   6       65.39       42.44     32.22 o 
   4  10   6        6.66        3.54     18.38 o 
   6  10   6      315.00      205.01     31.24 o 
   8  10   6      287.68      304.59     29.29 o 
  10  10   6       67.68      131.47     37.75 o 
  12  10   6        7.79        5.86     50.76 o 
 -13  11   6        0.55       19.52     31.24 o 
 -11  11   6       94.97       67.69     38.40 o 
  -9  11   6     2413.38     2587.69    107.39 o 
  -7  11   6     2310.39     2325.41     77.45 o 
  -5  11   6     3329.11     3789.77    169.87 o 
  -3  11   6      133.16      101.93     19.22 o 
  -1  11   6     2085.56     1748.41     50.35 o 
   1  11   6     1657.88     1806.20     50.81 o 
   3  11   6      227.43      123.11     24.73 o 
   5  11   6     2796.03     2892.93    130.82 o 
   7  11   6     2537.79     2788.15    111.29 o 
   9  11   6      899.61     1033.52     65.08 o 
  11  11   6       36.89       -1.95     41.00 o 
 -12  12   6        5.99      -24.08     42.95 o 
 -10  12   6     2453.88     2456.23     84.61 o 
  -8  12   6     1037.40     1023.75     42.95 o 
  -6  12   6      198.64      229.74     26.03 o 
  -4  12   6     4730.75     5031.35    250.57 o 
  -2  12   6     4860.13     5037.95    147.03 o 
   0  12   6      469.73      368.27     75.17 o 
   2  12   6     1855.32     1700.29     72.89 o 
   4  12   6     5294.29     5776.35    148.53 o 
   6  12   6     1231.58     1254.15     50.76 o 
   8  12   6      139.06      227.14     29.29 o 
  10  12   6      488.44      394.40     52.72 o 
 -13  13   6       54.65       18.87     39.05 o 
 -11  13   6       12.78       18.22     35.80 o 
  -9  13   6       44.71        2.60     22.78 o 
  -7  13   6        5.53        3.25     22.78 o 
  -5  13   6     4611.43     4525.21    181.58 o 
  -3  13   6      823.99      937.42     32.25 o 
  -1  13   6      268.45      403.73     45.23 o 
   1  13   6     1399.55     1283.62     46.21 o 
   3  13   6      777.37      700.14     47.51 o 
   5  13   6      426.08      333.22     33.19 o 
   7  13   6       43.17       46.86     22.13 o 
   9  13   6        0.72      -12.37     28.64 o 
  11  13   6      200.80      212.82     44.91 o 
 -12  14   6        0.80       13.02     29.94 o 
 -10  14   6      404.55      433.45     29.94 o 
  -8  14   6      634.09      534.33     33.84 o 
  -6  14   6      214.31      162.71     29.29 o 
  -4  14   6     8043.58     8079.25    179.33 o 
  -2  14   6      236.88      302.50     23.13 o 
   0  14   6     1434.45     1533.80     43.73 o 
   2  14   6      516.67      510.55     66.06 o 
   4  14   6      739.39      610.74     45.56 o 
   6  14   6      422.59      426.29     37.10 o 
   8  14   6      399.61      346.24     41.00 o 
  10  14   6      125.02      104.13     40.35 o 
 -13  15   6      112.65       75.50     57.27 o 
 -11  15   6      361.66      428.90     52.72 o 
  -9  15   6      407.62      464.04     33.84 o 
  -7  15   6     1372.13     1326.39     49.46 o 
  -5  15   6     6661.66     6808.31    193.95 o 
  -3  15   6      205.65      220.96     70.29 o 
  -1  15   6     1991.51     2302.23     59.30 o 
   1  15   6     2969.26     3106.87    154.25 o 
   3  15   6      200.65      123.17     23.43 o 
   5  15   6        0.61      -13.67     24.08 o 
   7  15   6      845.10      851.28     41.65 o 
   9  15   6      131.91      183.53     46.86 o 
  11  15   6       28.80        5.86     33.19 o 
 -12  16   6        7.15       20.83     39.05 o 
 -10  16   6        0.06       17.57     39.05 o 
  -8  16   6      328.05      357.30     29.94 o 
  -6  16   6       24.28        9.76     27.99 o 
  -4  16   6        0.87        4.34     33.52 o 
  -2  16   6       54.95       91.25     21.48 o 
   0  16   6     3067.37     3000.98     74.14 o 
   2  16   6      419.60      416.68     54.67 o 
   4  16   6     3897.74     3740.22    112.83 o 
   6  16   6      948.06      900.10     42.95 o 
   8  16   6      163.08      169.22     37.75 o 
  10  16   6       62.15       63.78     33.19 o 
 -11  17   6       72.84       74.19     48.16 o 
  -9  17   6      945.16      959.32     59.23 o 
  -7  17   6       62.37        9.11     28.64 o 
  -5  17   6     1697.78     1547.67     59.23 o 
  -3  17   6     2344.12     2177.96     58.37 o 
  -1  17   6        2.58        8.19     19.69 o 
   1  17   6       15.76      -17.01     17.01 o 
   3  17   6      102.94       66.56     25.76 o 
   5  17   6       35.33       55.97     24.08 o 
   7  17   6       23.18      -35.14     39.05 o 
   9  17   6       44.74      -11.71     52.72 o 
 -12  18   6      162.26      167.26     42.95 o 
 -10  18   6      355.14      404.82     54.67 o 
  -8  18   6        0.08       39.70     20.83 o 
  -6  18   6      456.72      447.77     33.84 o 
  -4  18   6     1581.15     1640.16     45.65 o 
  -2  18   6        0.34        2.17     18.30 o 
   0  18   6      309.00      429.76     46.53 o 
   2  18   6       11.23       23.39     22.01 o 
   4  18   6     1966.76     2228.14     63.93 o 
   6  18   6      233.97      171.82     31.89 o 
   8  18   6       11.12      -27.33     41.65 o 
  10  18   6        3.73        5.21     31.24 o 
 -11  19   6        2.92        0.00     37.10 o 
  -9  19   6      151.42       78.75     39.05 o 
  -7  19   6       43.64       47.51     21.48 o 
  -5  19   6        6.07       -9.11     26.03 o 
  -3  19   6        0.21        9.33     33.84 o 
  -1  19   6       20.88        5.45     18.60 o 
   1  19   6      503.20      508.11     29.00 o 
   3  19   6     1042.67     1117.29     58.25 o 
   5  19   6     1454.72     1536.61     52.07 o 
   7  19   6       20.73       16.92     40.35 o 
   9  19   6       20.30      111.94     41.65 o 
 -10  20   6       13.76       57.27     37.10 o 
  -8  20   6      128.66      245.36     43.61 o 
  -6  20   6       65.87       61.18     24.08 o 
  -4  20   6      194.15      170.98     27.29 o 
  -2  20   6        0.24      -13.73     19.83 o 
   0  20   6     1227.75     1342.23     74.52 o 
   2  20   6       69.27       72.64     25.06 o 
   4  20   6       82.77       41.32     35.80 o 
   6  20   6      618.16      432.80     53.37 o 
   8  20   6       79.11       69.64     52.07 o 
 -11  21   6       33.78       52.07     42.95 o 
  -9  21   6       28.99      -39.05     39.05 o 
  -7  21   6      429.60      313.05     43.61 o 
  -5  21   6      563.78      488.77     36.45 o 
  -3  21   6      123.54      128.32     50.44 o 
  -1  21   6      424.62      477.12     55.65 o 
   1  21   6       56.34       28.33     18.85 o 
   3  21   6      519.73      487.81     64.43 o 
   5  21   6        0.67       -4.56     34.49 o 
   7  21   6        8.95       -5.21     31.24 o 
   9  21   6        0.34      -33.84     33.84 o 
 -10  22   6       23.41       13.02     32.54 o 
  -8  22   6      112.66      145.13     41.00 o 
  -6  22   6      932.98      989.26     62.48 o 
  -4  22   6        5.90       11.06     24.08 o 
  -2  22   6        1.00       17.40     20.09 o 
   0  22   6      410.92      382.82     26.92 o 
   2  22   6      247.66      259.81     89.16 o 
   4  22   6      124.83      114.31     38.82 o 
   6  22   6      342.13      320.86     52.07 o 
   8  22   6      257.57      374.23     64.43 o 
  -9  23   6      343.27      315.00     55.32 o 
  -7  23   6       94.28        8.46     37.10 o 
  -5  23   6       27.48      125.61     41.00 o 
  -3  23   6      734.10      736.53     32.98 o 
  -1  23   6       16.67       55.89     20.91 o 
   1  23   6      183.35      147.48     19.17 o 
   3  23   6       20.21       51.78     33.35 o 
   5  23   6     1006.10     1258.05     74.19 o 
   7  23   6       79.21      -27.99     47.51 o 
  -8  24   6        5.32       -1.30     46.21 o 
  -6  24   6      237.05      278.55     46.86 o 
  -4  24   6       43.89       -0.65     57.27 o 
  -2  24   6       54.08       -6.29     39.70 o 
   0  24   6      214.88      230.27     50.11 o 
   2  24   6       36.17       49.13     34.37 o 
   4  24   6      330.51      362.60     80.70 o 
   6  24   6        3.71      -38.40     41.65 o 
  -9  25   6        0.42       29.29     35.80 o 
  -7  25   6       16.77      -31.89     31.89 o 
  -5  25   6      205.32      105.43     48.16 o 
  -3  25   6       35.34       36.23     33.13 o 
  -1  25   6      455.76      528.75     89.81 o 
   1  25   6       24.46       13.26     33.81 o 
   3  25   6       67.24       27.25     32.06 o 
   5  25   6      883.19      773.18     69.64 o 
   7  25   6        0.05        0.00     51.42 o 
  -8  26   6       25.51       17.57     45.56 o 
  -6  26   6      110.18       35.14     54.02 o 
  -4  26   6      165.07      136.67     41.65 o 
  -2  26   6       66.98      -12.73     74.19 o 
   0  26   6      176.52      183.84     43.71 o 
   2  26   6       56.37       16.20     39.09 o 
   4  26   6        0.62      -35.50     35.50 o 
   6  26   6       23.33       26.03     46.86 o 
  -7  27   6        7.48       15.62     46.86 o 
  -5  27   6        2.35      -32.54     46.86 o 
  -3  27   6        7.54       40.25     34.16 o 
  -1  27   6        4.71       49.82     36.11 o 
   1  27   6       68.06       50.00     30.90 o 
   3  27   6       11.92       31.93     60.53 o 
   5  27   6      127.41       85.26     57.27 o 
  -6  28   6       28.03       23.43     41.65 o 
  -4  28   6       60.96      150.34     51.42 o 
  -2  28   6      128.22      128.31     60.53 o 
   0  28   6      294.47      389.03     43.80 o 
   2  28   6      176.76      114.64     95.35 o 
   4  28   6      119.70      115.44     46.86 o 
  -5  29   6       19.85       53.37     44.26 o 
  -3  29   6       14.68       32.79     32.68 o 
  -1  29   6      114.80      165.40     46.42 o 
   1  29   6      206.33      153.26     35.80 o 
   3  29   6      276.52      447.99     57.62 o 
  -4  30   6      150.13      173.77     72.89 o 
  -2  30   6      106.10       49.16     42.88 o 
   0  30   6       52.55      111.68     55.65 o 
   2  30   6        7.06      -13.36     46.42 o 
  -1  31   6      358.85      352.43    126.26 o 
 -13   1   7        2.06       -0.01     26.57 o 
 -11   1   7      211.21      189.77     27.01 o 
  -9   1   7      256.18      258.69     18.39 o 
  -7   1   7        0.15       -8.97     13.29 o 
  -5   1   7        8.27        1.63     12.60 o 
  -3   1   7     6205.07     6426.02    125.46 o 
  -1   1   7     3702.02     3991.78     75.11 o 
   1   1   7        5.56       24.30     10.99 o 
   3   1   7     3939.42     4186.89     88.17 o 
   5   1   7        5.00       32.40     18.22 o 
   7   1   7        1.78      -11.06     16.29 o 
   9   1   7      327.43      304.57     19.55 o 
  11   1   7        0.23      -21.74     22.32 o 
 -14   2   7       32.08       51.42     37.75 o 
 -12   2   7        4.28      -10.41     39.70 o 
 -10   2   7      242.33      275.30     29.29 o 
  -8   2   7     1780.53     1789.13     69.64 o 
  -6   2   7        1.14        1.30     17.57 o 
  -4   2   7     6599.95     6729.01    177.27 o 
  -2   2   7      242.18      219.36     20.23 o 
   0   2   7      147.57       34.26     15.41 o 
   2   2   7     1773.79     1966.94     57.72 o 
   4   2   7     2080.89     1950.00     54.16 o 
   6   2   7     1409.40     1445.49     49.46 o 
   8   2   7      371.12      467.95     33.84 o 
  10   2   7       24.33      -35.80     35.80 o 
  12   2   7       46.66       33.84     34.49 o 
 -13   3   7      193.58      171.82     37.10 o 
 -11   3   7      173.67      162.71     24.08 o 
  -9   3   7      163.89       76.15     24.08 o 
  -7   3   7      379.28      485.52     31.24 o 
  -5   3   7      909.01     1021.80     45.56 o 
  -3   3   7       19.75       64.92     17.93 o 
  -1   3   7    16170.67    16333.40    268.70 o 
   1   3   7    12048.64    12244.49    230.58 o 
   3   3   7     2823.85     2907.05    197.53 o 
   5   3   7      229.67      209.57     33.19 o 
   7   3   7        1.67       40.35     23.43 o 
   9   3   7       65.63       67.69     19.52 o 
  11   3   7        1.49        1.95     42.30 o 
 -14   4   7      113.74       89.81     38.40 o 
 -12   4   7       15.00       37.75     33.19 o 
 -10   4   7      501.45      444.52     31.89 o 
  -8   4   7      213.59      236.25     25.38 o 
  -6   4   7     1355.05     1153.92     46.86 o 
  -4   4   7     6207.90     6509.27    174.82 o 
  -2   4   7     2368.90     2150.53    123.33 o 
   0   4   7     1213.47     1284.92     44.19 o 
   2   4   7     1614.88     1751.21     51.77 o 
   4   4   7     1909.57     2058.56     62.48 o 
   6   4   7      880.64      969.73     44.26 o 
   8   4   7      390.92      421.74     30.59 o 
  10   4   7      276.62      349.49     46.86 o 
  12   4   7       16.45      -29.29     43.61 o 
 -13   5   7      120.40      135.37     44.91 o 
 -11   5   7       12.02       35.14     21.48 o 
  -9   5   7     1629.09     1566.54     46.21 o 
  -7   5   7       10.08       -1.30     18.87 o 
  -5   5   7       91.76       78.75     25.38 o 
  -3   5   7     1668.70     1250.22     34.83 o 
  -1   5   7     9345.35     9827.05    207.93 o 
   1   5   7       35.91       68.05     21.80 o 
   3   5   7       64.12      143.17     30.59 o 
   5   5   7      211.22      206.31     31.24 o 
   7   5   7      113.50       68.99     23.43 o 
   9   5   7      897.47      903.35     38.40 o 
  11   5   7      149.33       70.94     38.40 o 
 -14   6   7      182.53      248.62     52.72 o 
 -12   6   7       39.53        9.11     41.00 o 
 -10   6   7       31.56       61.83     24.08 o 
  -8   6   7      154.83      178.98     24.73 o 
  -6   6   7      534.89      626.75     32.54 o 
  -4   6   7      814.83      810.97     27.96 o 
  -2   6   7      559.38      660.06     25.46 o 
   0   6   7     2369.44     2492.78     77.45 o 
   2   6   7      757.88      878.36     54.67 o 
   4   6   7     1761.24     1808.51     53.08 o 
   6   6   7     2825.21     2759.51    129.51 o 
   8   6   7       67.81       61.18     23.43 o 
  10   6   7        0.15      -12.37     31.24 o 
  12   6   7      161.57      238.85     57.92 o 
 -13   7   7        0.21      -13.02     43.61 o 
 -11   7   7       58.50       76.80     22.78 o 
  -9   7   7     1184.81     1279.53     46.86 o 
  -7   7   7      223.50       90.47     24.73 o 
  -5   7   7        2.80       11.06     32.54 o 
  -3   7   7     3915.95     4294.57    124.01 o 
  -1   7   7     9901.90    10086.19    411.65 o 
   1   7   7      820.15      758.13     27.43 o 
   3   7   7      865.57      735.79     37.42 o 
   5   7   7     2664.39     2586.39    136.67 o 
   7   7   7       16.64       44.26     22.78 o 
   9   7   7      662.09      602.67     52.07 o 
  11   7   7      759.85      944.35     68.99 o 
 -14   8   7       13.09        2.60     38.40 o 
 -12   8   7      120.66      105.43     38.40 o 
 -10   8   7      239.93      218.03     26.68 o 
  -8   8   7     1061.01     1038.72     41.65 o 
  -6   8   7     1076.91     1220.95     47.51 o 
  -4   8   7       17.92       27.15     40.68 o 
  -2   8   7     1532.53     1968.19     92.09 o 
   0   8   7      800.24      704.43     39.05 o 
   2   8   7      666.41      759.44     30.79 o 
   4   8   7     3552.92     3675.78    100.08 o 
   6   8   7      415.45      435.40     33.84 o 
   8   8   7       73.30       80.05     22.13 o 
  10   8   7       88.04       85.26     34.49 o 
 -13   9   7      175.32      172.47     44.91 o 
 -11   9   7      368.73      360.56     42.95 o 
  -9   9   7      212.55      112.59     24.08 o 
  -7   9   7       19.54        5.21     26.68 o 
  -5   9   7     7081.68     7256.73    219.98 o 
  -3   9   7     3682.90     3707.48     86.62 o 
  -1   9   7      495.81      421.94     23.88 o 
   1   9   7     3159.75     2961.88    129.84 o 
   3   9   7     1586.77     1524.68     45.56 o 
   5   9   7      121.76       79.40     26.03 o 
   7   9   7     1148.12     1317.93     46.86 o 
   9   9   7       39.92       61.18     35.80 o 
  11   9   7       27.76       76.80     48.16 o 
 -14  10   7      116.06       78.75     41.65 o 
 -12  10   7      231.57      310.45     41.65 o 
 -10  10   7        6.41        6.51     21.48 o 
  -8  10   7      885.64      795.31     39.70 o 
  -6  10   7     5349.90     5019.84    171.17 o 
  -4  10   7     1438.10     1379.98     40.03 o 
  -2  10   7      656.15      794.67     31.92 o 
   0  10   7     1761.36     1606.90     52.39 o 
   2  10   7      306.79      358.22     24.53 o 
   4  10   7       16.01       -7.98     42.63 o 
   6  10   7     3031.00     3047.18    121.70 o 
   8  10   7      101.79      103.48     24.73 o 
  10  10   7       37.32       18.22     33.19 o 
 -13  11   7       91.80       53.37     40.35 o 
 -11  11   7      342.73      295.48     47.51 o 
  -9  11   7     1157.21     1090.14     42.95 o 
  -7  11   7        0.94      -24.08     24.08 o 
  -5  11   7     1979.16     2021.47     79.40 o 
  -3  11   7       65.79       66.26     18.06 o 
  -1  11   7     3417.48     3618.16    264.89 o 
   1  11   7     1593.96     1466.21     58.57 o 
   3  11   7     1329.45     1250.99     49.14 o 
   5  11   7      112.45       89.81     26.03 o 
   7  11   7        0.10      -14.97     26.03 o 
   9  11   7        2.72       26.03     35.80 o 
  11  11   7       54.51      120.40     43.61 o 
 -12  12   7      109.79      158.15     35.80 o 
 -10  12   7      672.54      656.03     35.80 o 
  -8  12   7     3685.46     3935.56    129.51 o 
  -6  12   7      947.27     1112.92     43.61 o 
  -4  12   7     1978.47     1909.42    118.78 o 
  -2  12   7      163.55      139.44     21.26 o 
   0  12   7     3239.94     3180.86     79.73 o 
   2  12   7     1128.78     1165.35     36.57 o 
   4  12   7     1926.19     1712.49     68.34 o 
   6  12   7     4042.31     3943.37    130.82 o 
   8  12   7        3.78       -5.21     33.84 o 
  10  12   7      134.12      162.06     54.67 o 
 -13  13   7       28.83       22.13     34.49 o 
 -11  13   7      185.94      192.65     48.16 o 
  -9  13   7       55.17      104.78     22.78 o 
  -7  13   7        0.02       18.22     22.78 o 
  -5  13   7      364.87      315.65     35.80 o 
  -3  13   7      706.57      679.64     28.72 o 
  -1  13   7      449.26      510.37     28.63 o 
   1  13   7      684.45      668.53     30.74 o 
   3  13   7     3029.81     2858.45     70.59 o 
   5  13   7     5899.42     5734.45    160.10 o 
   7  13   7      603.12      761.47     37.75 o 
   9  13   7      133.18      131.47     51.42 o 
  11  13   7       59.13      130.82     45.56 o 
 -12  14   7        0.24      -44.91     44.91 o 
 -10  14   7      212.54      223.88     38.40 o 
  -8  14   7        3.36        1.95     20.18 o 
  -6  14   7       10.69      -11.06     20.18 o 
  -4  14   7     3171.77     3148.91     90.97 o 
  -2  14   7      453.40      402.74     25.57 o 
   0  14   7       73.96       35.10     25.06 o 
   2  14   7      299.97      291.18     58.90 o 
   4  14   7     1370.25     1458.94     40.66 o 
   6  14   7      596.21      582.49     42.30 o 
   8  14   7        0.50        3.90     49.46 o 
  10  14   7      243.58      350.15     54.02 o 
 -11  15   7      578.07      637.16     60.53 o 
  -9  15   7      180.91      201.11     27.33 o 
  -7  15   7      868.04      812.23     43.61 o 
  -5  15   7     5048.77     4984.69    167.91 o 
  -3  15   7     1420.83     1453.23     41.35 o 
  -1  15   7      278.66      307.56     26.08 o 
   1  15   7     4930.51     4939.06    134.78 o 
   3  15   7     1060.76      979.19     37.66 o 
   5  15   7     1969.57     2112.59    102.18 o 
   7  15   7     1813.76     1897.16     76.80 o 
   9  15   7      288.01      339.08     45.56 o 
 -12  16   7      292.79      233.00     56.62 o 
 -10  16   7       12.59      -41.65     41.65 o 
  -8  16   7     2264.69     2492.67     94.37 o 
  -6  16   7       15.89       24.08     23.43 o 
  -4  16   7       11.29      -18.07     40.03 o 
  -2  16   7      362.65      322.63     81.68 o 
   0  16   7      571.74      574.98     29.22 o 
   2  16   7       45.87       21.30     26.58 o 
   4  16   7       29.23        1.62     22.42 o 
   6  16   7      859.83     1015.94     44.26 o 
   8  16   7       61.60      103.48     42.30 o 
  10  16   7      104.19      111.29     46.21 o 
 -11  17   7        9.12       10.41     44.26 o 
  -9  17   7       98.25       36.45     35.14 o 
  -7  17   7      623.12      596.16     40.35 o 
  -5  17   7       59.52       54.02     27.33 o 
  -3  17   7       64.43       22.85     34.49 o 
  -1  17   7        4.25       24.44     29.29 o 
   1  17   7      999.24      894.27     34.63 o 
   3  17   7     1075.48     1035.19     38.64 o 
   5  17   7       58.29       33.19     25.38 o 
   7  17   7       19.04       14.97     38.40 o 
   9  17   7      303.59      298.73     54.02 o 
 -12  18   7       40.27       57.27     48.81 o 
 -10  18   7      390.39      385.29     46.21 o 
  -8  18   7     1826.08     1718.84     81.35 o 
  -6  18   7       85.92      104.78     31.24 o 
  -4  18   7      751.05      751.66     32.99 o 
  -2  18   7     3776.06     3747.95    111.10 o 
   0  18   7       58.33       55.94     26.36 o 
   2  18   7      176.84      163.46     24.56 o 
   4  18   7     1906.58     1815.34     44.76 o 
   6  18   7     1061.59      987.96     62.48 o 
   8  18   7       38.60        1.30     42.30 o 
 -11  19   7      227.33      230.39     52.72 o 
  -9  19   7       87.91      126.26     39.05 o 
  -7  19   7        2.42        4.56     22.78 o 
  -5  19   7      308.73      311.10     31.24 o 
  -3  19   7      638.82      678.81     33.54 o 
  -1  19   7       96.50       91.05     23.25 o 
   1  19   7      767.22      849.48     39.70 o 
   3  19   7        4.20       -5.53     30.59 o 
   5  19   7       17.88       76.15     46.21 o 
   7  19   7      308.72      213.47     46.21 o 
   9  19   7       33.26       63.78     41.65 o 
 -10  20   7      134.43      162.71     41.00 o 
  -8  20   7       38.95       19.52     31.89 o 
  -6  20   7        3.29       15.62     22.78 o 
  -4  20   7      127.23      123.30     25.53 o 
  -2  20   7      485.41      490.49     40.35 o 
   0  20   7       55.71       51.79     19.55 o 
   2  20   7       13.37      -25.17     25.17 o 
   4  20   7     2549.36     2647.12     73.08 o 
   6  20   7       27.10       13.67     34.49 o 
   8  20   7      201.80      260.33     56.62 o 
  -9  21   7       50.70      -32.54     51.42 o 
  -7  21   7      578.22      717.21     59.23 o 
  -5  21   7      653.29      684.67     39.70 o 
  -3  21   7      586.35      424.29     29.61 o 
  -1  21   7     1419.43     1382.21     69.96 o 
   1  21   7     2171.12     2221.97     60.65 o 
   3  21   7      570.54      499.94     78.42 o 
   5  21   7        2.77       21.48     42.95 o 
   7  21   7      650.05      767.33     70.29 o 
 -10  22   7      113.80      111.29     45.56 o 
  -8  22   7      232.41      234.30     54.02 o 
  -6  22   7        6.67        8.46     33.84 o 
  -4  22   7      465.68      454.93     34.49 o 
  -2  22   7      871.03      945.52     62.48 o 
   0  22   7        3.73      -19.69     38.40 o 
   2  22   7        2.04       65.10     29.94 o 
   4  22   7        0.50       25.49     38.33 o 
   6  22   7      244.07      280.51     61.18 o 
   8  22   7      179.41      117.15     51.42 o 
  -9  23   7       38.47      -22.78     43.61 o 
  -7  23   7      206.42       16.27     40.35 o 
  -5  23   7      808.77      985.35     76.15 o 
  -3  23   7      265.94      388.92     56.62 o 
  -1  23   7      420.23      518.89     29.36 o 
   1  23   7      152.10      158.76     33.81 o 
   3  23   7      393.99      329.11     85.26 o 
   5  23   7      130.72      151.64     49.46 o 
   7  23   7       19.25       30.59     47.51 o 
  -8  24   7      336.19      345.59     48.16 o 
  -6  24   7      115.29      145.13     48.16 o 
  -4  24   7        3.66      -12.37     44.91 o 
  -2  24   7     1587.17     1756.79     63.43 o 
   0  24   7       32.01      111.29     42.03 o 
   2  24   7       29.18       25.75     27.70 o 
   4  24   7      934.04     1053.59    134.07 o 
   6  24   7      195.23      225.84     49.46 o 
  -7  25   7      256.44      236.25     60.53 o 
  -5  25   7        2.66       68.99     49.46 o 
  -3  25   7      309.46      262.23     58.25 o 
  -1  25   7      174.00      197.97     37.80 o 
   1  25   7      396.18      395.30     39.69 o 
   3  25   7       41.62       56.54     33.48 o 
   5  25   7       30.04       -4.56     59.88 o 
  -8  26   7      127.07       61.83     53.37 o 
  -6  26   7        5.84        9.76     40.35 o 
  -4  26   7       22.15       26.03     39.05 o 
  -2  26   7      694.48      615.01    159.13 o 
   0  26   7       84.95       73.99     30.01 o 
   2  26   7        9.17       15.61     32.51 o 
   4  26   7      330.19      361.43     44.88 o 
  -7  27   7      230.69      189.39     60.53 o 
  -5  27   7        3.93       -6.51     44.26 o 
  -3  27   7      125.63      108.83     49.74 o 
  -1  27   7      486.66      592.49    127.24 o 
   1  27   7      147.61      142.42     31.73 o 
   3  27   7      331.97      363.47     57.28 o 
  -6  28   7        0.40      -41.00     43.61 o 
  -4  28   7        7.21      -28.64     55.32 o 
  -2  28   7        0.31       71.54     58.25 o 
   0  28   7        5.91       -7.39     35.40 o 
   2  28   7       64.83       55.33     43.00 o 
  -5  29   7      286.16      389.20     68.34 o 
  -3  29   7      343.84      425.98     74.52 o 
  -1  29   7      194.50      234.81     40.01 o 
   1  29   7      143.11      201.74     37.95 o 
  -2  30   7      443.84      341.55    105.11 o 
   0  30   7      265.63      326.28     49.64 o 
 -14   0   8        3.58      -11.71     31.89 o 
 -12   0   8        2.22       10.41     42.30 o 
 -10   0   8       88.83        1.95     25.38 o 
  -8   0   8      489.88      457.53     31.24 o 
  -6   0   8     1151.08     1450.05     56.62 o 
  -4   0   8      523.54      445.17     33.52 o 
  -2   0   8    23430.94    23995.78    433.78 o 
   0   0   8        0.50       37.25     16.97 o 
   2   0   8     8053.21     7756.54    177.58 o 
   4   0   8     3197.01     3117.48     85.11 o 
   6   0   8      323.73      212.82     27.99 o 
   8   0   8      447.63      587.05     35.14 o 
  10   0   8       26.28       32.54     35.14 o 
 -13   1   8        9.31       13.46     28.52 o 
 -11   1   8        1.23       12.61     16.60 o 
  -9   1   8       12.45        3.25     14.73 o 
  -7   1   8        3.54       19.00     16.25 o 
  -5   1   8       48.22       56.20     16.03 o 
  -3   1   8      845.62     1038.28     22.99 o 
  -1   1   8      446.15      489.06     17.46 o 
   1   1   8        0.47        4.05     16.25 o 
   3   1   8       36.70       92.12     23.86 o 
   5   1   8        4.47       17.57     15.19 o 
   7   1   8      488.89      540.55     23.70 o 
   9   1   8     1395.58     1388.51     47.09 o 
  11   1   8        0.33       -7.28     31.46 o 
 -14   2   8       13.31       -5.21     41.00 o 
 -12   2   8       32.04      -27.33     27.99 o 
 -10   2   8      516.06      418.48     29.94 o 
  -8   2   8       35.36       20.83     18.22 o 
  -6   2   8      688.61      715.26     38.40 o 
  -4   2   8     1634.34     1629.95     99.90 o 
  -2   2   8    11014.40    10783.14    387.57 o 
   0   2   8      768.63      532.27     25.05 o 
   2   2   8      176.65      215.60     25.52 o 
   4   2   8       43.31       60.59     18.06 o 
   6   2   8       10.53       46.86     26.03 o 
   8   2   8       35.12       13.02     24.73 o 
  10   2   8        6.01      -35.80     35.80 o 
 -13   3   8        1.86      -11.71     36.45 o 
 -11   3   8      763.13      723.07     35.80 o 
  -9   3   8      941.94      734.78     39.05 o 
  -7   3   8       49.52        7.81     20.83 o 
  -5   3   8      303.21      236.25     25.38 o 
  -3   3   8     3158.22     3238.88     84.79 o 
  -1   3   8     7512.81     7715.24    190.43 o 
   1   3   8     3722.19     3372.06     86.08 o 
   3   3   8     1522.78     1629.59     74.52 o 
   5   3   8        6.82       -4.56     23.43 o 
   7   3   8        4.80        0.00     17.57 o 
   9   3   8      841.69      663.19     51.42 o 
  11   3   8      401.34      613.73     61.83 o 
 -14   4   8       70.94       22.13     44.91 o 
 -12   4   8       67.26       76.15     42.30 o 
 -10   4   8      633.35      646.92     35.80 o 
  -8   4   8       33.72       84.61     20.83 o 
  -6   4   8        5.59       14.97     20.18 o 
  -4   4   8      395.80      294.94     21.72 o 
  -2   4   8       19.28       31.44     19.55 o 
   0   4   8       87.00       29.11     33.84 o 
   2   4   8      201.53      219.92     21.86 o 
   4   4   8     1863.83     1689.40     58.25 o 
   6   4   8        3.78      -14.97     22.13 o 
   8   4   8      155.89      107.39     24.08 o 
  10   4   8      203.30      200.46     47.51 o 
 -13   5   8       65.57       48.81     40.35 o 
 -11   5   8       64.43       52.07     22.13 o 
  -9   5   8       85.66      220.63     27.33 o 
  -7   5   8      200.21      143.83     24.73 o 
  -5   5   8       40.96       39.05     22.13 o 
  -3   5   8     2817.49     2948.50     80.44 o 
  -1   5   8        7.55       19.45     17.93 o 
   1   5   8      685.24      685.48     27.15 o 
   3   5   8     5476.63     5107.72    322.49 o 
   5   5   8       17.13       -6.51     23.43 o 
   7   5   8      560.22      589.65     35.14 o 
   9   5   8      386.77      456.88     49.46 o 
  11   5   8      195.66      113.24     52.07 o 
 -14   6   8        0.14       71.59     35.80 o 
 -12   6   8      367.43      290.27     45.56 o 
 -10   6   8      196.69      187.44     26.03 o 
  -8   6   8      408.38      477.71     32.54 o 
  -6   6   8       55.75      103.48     32.54 o 
  -4   6   8      548.36      585.28     27.36 o 
  -2   6   8     9982.70    10119.71    209.60 o 
   0   6   8      510.81      467.30     31.57 o 
   2   6   8      111.13       77.60     19.26 o 
   4   6   8       56.92       40.59     22.34 o 
   6   6   8     1766.66     1732.50     59.88 o 
   8   6   8      162.81      155.55     31.89 o 
  10   6   8      293.84      306.54     48.81 o 
 -13   7   8       57.99       46.86     35.14 o 
 -11   7   8       20.52      -29.94     36.45 o 
  -9   7   8       80.59       46.86     23.43 o 
  -7   7   8     1501.99     1535.30     56.62 o 
  -5   7   8      538.49      689.88     43.61 o 
  -3   7   8     1392.23     1528.48     62.80 o 
  -1   7   8       28.63        3.06     16.49 o 
   1   7   8     2011.81     1866.02     58.90 o 
   3   7   8      287.23      240.99     24.55 o 
   5   7   8      620.99      702.89     40.35 o 
   7   7   8       22.39       31.24     19.52 o 
   9   7   8      172.93      143.18     41.65 o 
  11   7   8      255.87      185.49     46.21 o 
 -14   8   8        1.42       -1.30     33.84 o 
 -12   8   8      626.44      664.50     52.72 o 
 -10   8   8      265.93      272.05     27.99 o 
  -8   8   8      480.60      349.49     33.84 o 
  -6   8   8      248.83      162.71     26.03 o 
  -4   8   8     1502.29     1500.42     41.03 o 
  -2   8   8       61.06       71.16     20.10 o 
   0   8   8      514.44      585.57     48.81 o 
   2   8   8        2.47       22.26     18.80 o 
   4   8   8     1271.65     1070.81     36.84 o 
   6   8   8      394.03      371.62     33.19 o 
   8   8   8      202.52      279.86     46.21 o 
  10   8   8        9.86       45.56     38.40 o 
 -13   9   8       42.40       62.48     42.95 o 
 -11   9   8       77.33       34.49     48.81 o 
  -9   9   8      163.94      141.23     25.38 o 
  -7   9   8     1330.22     1174.74     45.56 o 
  -5   9   8      309.94      200.46     32.54 o 
  -3   9   8      687.83      899.21     49.46 o 
  -1   9   8        0.22       19.09     18.90 o 
   1   9   8        0.78      -14.69     21.80 o 
   3   9   8      516.59      480.15     29.09 o 
   5   9   8      252.77      124.96     29.29 o 
   7   9   8     1821.55     2103.48     84.61 o 
   9   9   8       13.47       42.30     44.91 o 
  11   9   8      480.76      557.76     67.04 o 
 -12  10   8      241.54      219.33     52.07 o 
 -10  10   8       28.02        0.00     19.52 o 
  -8  10   8        0.63       25.38     22.78 o 
  -6  10   8        4.05       47.51     25.38 o 
  -4  10   8     1378.03     1204.93     42.02 o 
  -2  10   8     1323.31     1271.22     57.92 o 
   0  10   8     4115.12     3609.05     96.02 o 
   2  10   8     9149.65     8994.58    179.49 o 
   4  10   8     1240.97     1267.00     43.28 o 
   6  10   8       16.39       -5.21     23.43 o 
   8  10   8      179.55      287.02     54.02 o 
  10  10   8      278.55      441.91     60.53 o 
 -13  11   8       27.81       22.13     46.21 o 
 -11  11   8      371.31      291.57     46.86 o 
  -9  11   8     1524.94     1634.88     50.11 o 
  -7  11   8     1934.26     1567.19     55.32 o 
  -5  11   8     1844.15     1809.30     67.69 o 
  -3  11   8     1760.98     1755.50     56.95 o 
  -1  11   8        6.70       48.99     32.54 o 
   1  11   8       18.12       13.06     29.44 o 
   3  11   8      408.01      197.16     43.61 o 
   5  11   8     6497.26     6378.12    168.56 o 
   7  11   8      295.39      268.79     27.99 o 
   9  11   8        8.48       -6.51     42.30 o 
 -12  12   8        2.65       -6.51     38.40 o 
 -10  12   8       59.76       59.23     33.19 o 
  -8  12   8      283.16      328.02     29.29 o 
  -6  12   8        0.80      -18.87     20.18 o 
  -4  12   8      903.28     1121.19     44.26 o 
  -2  12   8      442.61      358.77     53.37 o 
   0  12   8      348.38      207.15     23.00 o 
   2  12   8       59.10       43.36     41.33 o 
   4  12   8      327.07      297.46     28.12 o 
   6  12   8      122.79       22.78     25.38 o 
   8  12   8        1.01       58.57     35.80 o 
  10  12   8       14.29       -3.25     42.95 o 
 -13  13   8      199.56       65.73     49.46 o 
 -11  13   8       22.43       53.37     34.49 o 
  -9  13   8      839.97      884.48     42.95 o 
  -7  13   8      799.41      953.46     46.21 o 
  -5  13   8       57.63       78.10     26.03 o 
  -3  13   8      562.61      549.50     30.79 o 
  -1  13   8     1854.11     1820.43     68.34 o 
   1  13   8      667.08      542.31     28.43 o 
   3  13   8      269.48      223.38     26.12 o 
   5  13   8     3909.48     4134.71    134.72 o 
   7  13   8      605.38      762.12     55.32 o 
   9  13   8       44.89       91.12     41.65 o 
 -12  14   8      263.30      290.92     58.57 o 
 -10  14   8      175.92      262.93     49.46 o 
  -8  14   8       37.45       27.99     25.38 o 
  -6  14   8      466.72      432.15     33.84 o 
  -4  14   8     1355.47     1552.54     90.47 o 
  -2  14   8        0.11      -31.57     34.17 o 
   0  14   8     2273.24     2654.64     89.16 o 
   2  14   8     7090.14     7024.43    146.76 o 
   4  14   8      595.88      410.45     29.82 o 
   6  14   8      476.79      574.68     40.35 o 
   8  14   8        0.20       56.62     33.84 o 
  10  14   8      419.77      586.40     65.08 o 
 -11  15   8       28.96       35.80     31.89 o 
  -9  15   8       94.96      179.63     43.61 o 
  -7  15   8        0.98       18.87     22.13 o 
  -5  15   8      228.10      292.87     32.54 o 
  -3  15   8      225.17      310.11     26.57 o 
  -1  15   8      153.49      220.96     62.80 o 
   1  15   8      500.97      553.45     31.40 o 
   3  15   8      134.52      121.06     40.68 o 
   5  15   8       42.86       64.43     25.38 o 
   7  15   8      100.27      112.59     49.46 o 
   9  15   8       68.65      152.94     47.51 o 
 -12  16   8      405.93      515.46     62.48 o 
 -10  16   8       79.25      102.18     39.70 o 
  -8  16   8      180.93      169.22     24.73 o 
  -6  16   8     1610.23     1793.68     59.23 o 
  -4  16   8     3235.05     2878.80    103.16 o 
  -2  16   8      113.61       60.32     21.58 o 
   0  16   8      122.09       27.92     38.40 o 
   2  16   8     1641.69     1556.96     42.15 o 
   4  16   8      982.55     1099.31     38.54 o 
   6  16   8      618.41      390.50     49.46 o 
   8  16   8      152.41      189.39     41.65 o 
 -11  17   8        3.10      -20.83     39.05 o 
  -9  17   8      671.75      615.68     53.37 o 
  -7  17   8      580.37      491.38     35.80 o 
  -5  17   8      100.93       93.72     26.68 o 
  -3  17   8     1638.39     1601.02     42.72 o 
  -1  17   8     2495.55     2355.03     57.82 o 
   1  17   8      924.65      837.18     33.77 o 
   3  17   8      184.34      142.05     99.90 o 
   5  17   8      444.50      408.72     31.89 o 
   7  17   8       48.53       80.05     41.65 o 
   9  17   8      247.24      313.70     55.97 o 
 -10  18   8        0.40       27.99     33.84 o 
  -8  18   8        6.59      -31.89     41.65 o 
  -6  18   8      857.25      840.87     40.35 o 
  -4  18   8      501.72      358.78     27.97 o 
  -2  18   8      156.42      108.70     22.42 o 
   0  18   8       59.64      -13.74     19.31 o 
   2  18   8        7.99       14.90     35.47 o 
   4  18   8     1321.51     1284.13     38.46 o 
   6  18   8      406.40      387.24     55.32 o 
   8  18   8        9.84      102.83     41.00 o 
 -11  19   8      144.03       68.99     54.67 o 
  -9  19   8      451.59      527.17     63.13 o 
  -7  19   8     1239.44     1282.78     74.85 o 
  -5  19   8        5.31       44.91     24.73 o 
  -3  19   8      363.73      284.67     25.80 o 
  -1  19   8      458.31      503.75     30.26 o 
   1  19   8      723.98      651.10     31.71 o 
   3  19   8      991.10     1016.44     36.48 o 
   5  19   8      985.30     1145.46     68.34 o 
   7  19   8      607.50      652.13     61.83 o 
 -10  20   8      119.86      111.29     39.05 o 
  -8  20   8       12.02       31.24     49.46 o 
  -6  20   8       33.21       37.75     39.70 o 
  -4  20   8     2763.86     3030.91    107.39 o 
  -2  20   8       12.55       38.03     22.78 o 
   0  20   8      764.44      631.05     31.04 o 
   2  20   8      879.31      852.96     89.49 o 
   4  20   8       12.94       23.51    124.31 o 
   6  20   8      462.46      594.21     67.04 o 
   8  20   8      525.90      682.72     63.78 o 
  -9  21   8        1.33      -11.71     50.11 o 
  -7  21   8      178.97       46.86     40.35 o 
  -5  21   8       17.40      -18.22     51.42 o 
  -3  21   8        3.25      -35.14     35.14 o 
  -1  21   8       17.13        3.25     31.89 o 
   1  21   8       72.29       92.83     57.27 o 
   3  21   8       50.97      112.16     58.25 o 
   5  21   8        1.67        9.11     39.70 o 
   7  21   8        0.20       44.91     43.61 o 
 -10  22   8      133.72       87.21     42.30 o 
  -8  22   8      132.12      185.49     50.76 o 
  -6  22   8      156.12      289.62     46.21 o 
  -4  22   8     1049.19     1119.42     68.34 o 
  -2  22   8       42.61       88.84     20.33 o 
   0  22   8      762.91      839.40     30.36 o 
   2  22   8     1323.38     1419.76     87.21 o 
   4  22   8      429.86      452.60    112.92 o 
   6  22   8       42.81       95.02     45.56 o 
  -9  23   8      284.18      209.57     59.23 o 
  -7  23   8       10.29       23.43     36.45 o 
  -5  23   8       75.07       29.94     39.05 o 
  -3  23   8      610.49      526.15     46.33 o 
  -1  23   8      518.18      607.85     68.34 o 
   1  23   8      139.21      145.50     31.45 o 
   3  23   8      294.79      351.34     48.51 o 
   5  23   8      182.77      262.28     50.11 o 
  -8  24   8       52.67       70.94     38.40 o 
  -6  24   8       25.20       74.19     37.75 o 
  -4  24   8       30.35      -42.30     46.86 o 
  -2  24   8       51.28       53.82     34.16 o 
   0  24   8       18.16       -5.98     57.92 o 
   2  24   8       82.55       92.86     43.10 o 
   4  24   8      204.51      286.67    108.69 o 
   6  24   8      102.57       95.02     52.72 o 
  -7  25   8       43.00      -27.33     44.26 o 
  -5  25   8      232.50      230.39     57.27 o 
  -3  25   8      922.18      870.97     82.98 o 
  -1  25   8      874.63      886.28     53.03 o 
   1  25   8       43.69       10.04     49.33 o 
   3  25   8      114.68       85.94     98.93 o 
   5  25   8      136.91       85.26     59.88 o 
  -6  26   8      154.38      183.53     59.88 o 
  -4  26   8       11.77       74.19     63.78 o 
  -2  26   8        0.33       68.96     35.75 o 
   0  26   8      107.08       79.23     36.90 o 
   2  26   8      256.38      265.56    157.83 o 
   4  26   8       13.33       67.32     39.13 o 
  -5  27   8      255.72      270.09     73.54 o 
  -3  27   8       17.44      -36.95     40.45 o 
  -1  27   8      159.63      236.36     93.07 o 
   1  27   8        0.01      -31.40     31.40 o 
   3  27   8        0.95       23.71     42.01 o 
  -4  28   8      462.65      367.72     66.38 o 
  -2  28   8       12.56       12.56     61.50 o 
   0  28   8      106.79      161.26     46.24 o 
   2  28   8      354.15      388.17     45.82 o 
  -3  29   8        0.96       10.85     40.12 o 
  -1  29   8       43.26       27.46     39.72 o 
 -13   1   9      124.65      136.67     28.49 o 
 -11   1   9      147.30      146.01     27.20 o 
  -9   1   9      490.36      450.27     23.42 o 
  -7   1   9      175.31      152.56     18.99 o 
  -5   1   9      842.71      995.16     28.76 o 
  -3   1   9     5115.83     5132.76    136.49 o 
  -1   1   9     3827.07     4101.23     80.34 o 
   1   1   9      945.00      845.59     29.22 o 
   3   1   9      645.61      616.04     25.46 o 
   5   1   9     2992.20     2818.34     89.22 o 
   7   1   9     1437.38     1362.98     32.66 o 
   9   1   9      235.38      249.55     32.53 o 
  11   1   9       76.66      155.74     65.73 o 
 -14   2   9       22.64       46.86     41.00 o 
 -12   2   9      338.43      418.48     50.76 o 
 -10   2   9     1384.53     1532.70     47.51 o 
  -8   2   9      150.96       89.16     22.13 o 
  -6   2   9     1607.63     1955.74     66.38 o 
  -4   2   9        2.22       23.08     15.95 o 
  -2   2   9     5432.82     5462.25    176.05 o 
   0   2   9     3134.32     3388.58    152.29 o 
   2   2   9      793.24      799.67     52.39 o 
   4   2   9      245.50      193.80     22.62 o 
   6   2   9       76.79       61.18     24.08 o 
   8   2   9     3638.66     3499.50     99.58 o 
  10   2   9      827.04      753.01     57.92 o 
 -13   3   9       49.25        5.21     32.54 o 
 -11   3   9      211.45      269.44     42.30 o 
  -9   3   9        0.95        5.21     22.13 o 
  -7   3   9      265.54      197.85     28.64 o 
  -5   3   9      827.98      819.39     39.05 o 
  -3   3   9       11.35       32.85     17.20 o 
  -1   3   9     1382.03     1567.87     43.40 o 
   1   3   9     1421.08     1427.03     44.18 o 
   3   3   9       69.36       26.60     29.29 o 
   5   3   9      377.50      359.26     34.49 o 
   7   3   9      211.05      244.06     27.99 o 
   9   3   9       16.42      113.24     50.11 o 
  11   3   9       57.29        1.30     56.62 o 
 -14   4   9       20.39      -15.62     41.65 o 
 -12   4   9      188.99      202.41     48.16 o 
 -10   4   9      796.08      790.11     36.45 o 
  -8   4   9        0.08       21.48     19.52 o 
  -6   4   9      117.83       57.27     22.78 o 
  -4   4   9     4350.97     4523.12    133.99 o 
  -2   4   9     1318.89     1260.94     58.25 o 
   0   4   9     2806.97     2867.87     72.18 o 
   2   4   9     1075.24      949.21     39.05 o 
   4   4   9     4142.04     4006.21    219.98 o 
   6   4   9      196.43      207.61     27.33 o 
   8   4   9      915.27      945.00     63.13 o 
  10   4   9       38.72        7.81     50.11 o 
 -13   5   9       32.52       72.24     42.30 o 
 -11   5   9       71.75       50.11     46.86 o 
  -9   5   9      340.31      301.33     27.99 o 
  -7   5   9     1471.42     1353.07     53.37 o 
  -5   5   9      339.08      421.09     32.54 o 
  -3   5   9      510.38      554.63     27.79 o 
  -1   5   9    14634.27    14560.36    240.26 o 
   1   5   9     1106.63     1176.38    118.45 o 
   3   5   9       30.82       75.54     56.62 o 
   5   5   9     3521.88     3159.12    122.36 o 
   7   5   9      672.83      646.27     36.45 o 
   9   5   9       26.07       47.51     35.80 o 
 -12   6   9      106.43       82.00     35.14 o 
 -10   6   9        1.31       23.43     20.83 o 
  -8   6   9       22.60       27.33     23.43 o 
  -6   6   9     2083.66     2228.44     74.85 o 
  -4   6   9     4492.96     5348.49    145.16 o 
  -2   6   9      578.25      563.45     58.25 o 
   0   6   9      324.62      214.04     36.12 o 
   2   6   9      502.72      411.24     33.19 o 
   4   6   9      189.05      201.80     44.91 o 
   6   6   9       94.80       72.24     27.99 o 
   8   6   9        8.35      -24.73     31.24 o 
  10   6   9       26.02      -35.14     44.26 o 
 -13   7   9       37.09       64.43     50.76 o 
 -11   7   9      461.59      490.07     50.11 o 
  -9   7   9     1280.42     1349.82     44.91 o 
  -7   7   9     1077.46     1084.28     46.21 o 
  -5   7   9       23.41       -2.60     20.83 o 
  -3   7   9        0.50      -16.27     18.41 o 
  -1   7   9     9667.57    10238.54    284.09 o 
   1   7   9      275.07      322.22     28.77 o 
   3   7   9      593.73      711.58     47.51 o 
   5   7   9      526.11      484.87     35.80 o 
   7   7   9     1069.89      898.79     39.05 o 
   9   7   9      339.57      358.61     47.51 o 
 -12   8   9      162.44       89.81     39.70 o 
 -10   8   9       59.73       37.10     20.83 o 
  -8   8   9       39.46       25.38     22.13 o 
  -6   8   9     4162.59     3648.54    146.44 o 
  -4   8   9     1818.61     2041.53     62.80 o 
  -2   8   9      692.68      704.84     30.33 o 
   0   8   9      795.00      904.46     31.50 o 
   2   8   9     2722.65     2608.13     62.30 o 
   4   8   9     3403.18     3312.36    105.53 o 
   6   8   9      620.62      600.71     36.45 o 
   8   8   9      904.85     1051.74     63.13 o 
  10   8   9      254.13      355.35     59.88 o 
 -13   9   9        2.63       23.43     39.05 o 
 -11   9   9      829.34      969.73     70.94 o 
  -9   9   9       65.48       54.67     23.43 o 
  -7   9   9       14.87        9.76     23.43 o 
  -5   9   9     2512.77     2415.22     89.16 o 
  -3   9   9      244.78      226.75     23.83 o 
  -1   9   9     1402.25     1495.60     46.42 o 
   1   9   9     1589.58     1387.51     96.97 o 
   3   9   9     2218.67     2264.79    119.43 o 
   5   9   9       78.30       35.14     27.33 o 
   7   9   9       42.49      -37.75     37.75 o 
   9   9   9       10.31       57.92     33.84 o 
 -12  10   9       50.58       29.94     38.40 o 
 -10  10   9      601.93      505.04     50.76 o 
  -8  10   9      108.76       64.43     24.08 o 
  -6  10   9        9.03       26.68     23.43 o 
  -4  10   9     1413.35     1339.96     41.57 o 
  -2  10   9     3868.65     3975.36    100.32 o 
   0  10   9       38.24       -5.82     40.68 o 
   2  10   9      428.16      394.54     71.59 o 
   4  10   9      522.32      484.73     30.95 o 
   6  10   9      799.63      722.42     39.05 o 
   8  10   9       71.68       58.57     37.75 o 
  10  10   9      230.10      335.83     61.18 o 
 -13  11   9       40.13      -37.75     37.75 o 
 -11  11   9       37.39      106.74     38.40 o 
  -9  11   9      233.85      197.85     25.38 o 
  -7  11   9     2742.55     2496.58    103.48 o 
  -5  11   9       82.79       17.57     25.38 o 
  -3  11   9        4.85       59.58     20.35 o 
  -1  11   9     1749.49     1712.58     46.37 o 
   1  11   9      351.01      393.32     26.18 o 
   3  11   9      885.39      742.10    117.15 o 
   5  11   9     2879.82     3165.63    113.24 o 
   7  11   9     1352.74     1359.58     67.04 o 
   9  11   9       35.02       13.67     38.40 o 
 -12  12   9       16.96       48.16     40.35 o 
 -10  12   9      246.84      279.21     50.11 o 
  -8  12   9      171.45      147.74     25.38 o 
  -6  12   9      798.43      785.55     42.30 o 
  -4  12   9      222.20      149.29     22.52 o 
  -2  12   9     1409.43     1356.71     87.21 o 
   0  12   9        0.18       43.18     19.46 o 
   2  12   9        2.97       25.35     20.29 o 
   4  12   9       53.72       18.98     22.68 o 
   6  12   9      564.66      520.66     35.80 o 
   8  12   9      102.87      150.99     48.16 o 
 -11  13   9        4.23      114.55     48.16 o 
  -9  13   9      133.50       16.27     48.16 o 
  -7  13   9       27.73      -24.08     27.99 o 
  -5  13   9      124.37       89.16     26.03 o 
  -3  13   9     1394.72     1404.66     40.68 o 
  -1  13   9     1422.09     1665.44     46.22 o 
   1  13   9      299.38      245.81     25.26 o 
   3  13   9     1693.52     1633.31     44.83 o 
   5  13   9      262.56      251.22     31.89 o 
   7  13   9        8.60      -28.64     41.65 o 
   9  13   9       32.97      -24.08     39.05 o 
 -12  14   9       41.10       18.22     57.27 o 
 -10  14   9       84.97       87.21     34.49 o 
  -8  14   9        7.88       61.83     19.52 o 
  -6  14   9      279.73      276.60     30.59 o 
  -4  14   9      658.01      819.33     37.75 o 
  -2  14   9        4.79      -18.51     26.68 o 
   0  14   9     1205.41     1306.63     39.33 o 
   2  14   9     3697.31     3602.80    212.17 o 
   4  14   9      997.43      927.41     35.18 o 
   6  14   9       17.44       14.32     41.00 o 
   8  14   9       99.28      115.20     45.56 o 
 -11  15   9       57.96       32.54     48.16 o 
  -9  15   9       48.68       45.56     42.95 o 
  -7  15   9      176.36       68.99     26.03 o 
  -5  15   9     1194.33     1291.89     49.46 o 
  -3  15   9     2381.88     2311.66    157.83 o 
  -1  15   9       12.58        3.46     20.44 o 
   1  15   9      442.74      540.68     30.58 o 
   3  15   9     1467.75     1522.88     41.76 o 
   5  15   9      677.59      672.31     55.97 o 
   7  15   9        0.65      -10.41     32.54 o 
   9  15   9       99.64      119.10     53.37 o 
 -10  16   9      122.27      153.60     39.70 o 
  -8  16   9        5.66       22.13     29.94 o 
  -6  16   9        5.93      -21.48     21.48 o 
  -4  16   9      109.79       82.30     22.57 o 
  -2  16   9      279.41      398.96     60.85 o 
   0  16   9        0.46        0.00     50.11 o 
   2  16   9       80.97       43.88     32.87 o 
   4  16   9       84.75      111.43     36.12 o 
   6  16   9       30.90      -41.00     52.72 o 
   8  16   9       16.73       34.49     33.84 o 
 -11  17   9       18.98      102.83     35.14 o 
  -9  17   9       20.61       57.27     44.26 o 
  -7  17   9      628.91      633.26     52.72 o 
  -5  17   9       39.37       24.08     24.73 o 
  -3  17   9      853.16      824.30     39.38 o 
  -1  17   9       13.47        0.51     21.83 o 
   1  17   9      190.46      277.80     25.76 o 
   3  17   9      383.81      223.42     66.71 o 
   5  17   9      116.01      117.80     46.21 o 
   7  17   9      200.18       50.76     54.02 o 
 -10  18   9       19.26       63.78     33.19 o 
  -8  18   9       70.85      126.26     49.46 o 
  -6  18   9       15.50        9.11     21.48 o 
  -4  18   9      273.63      312.61     47.51 o 
  -2  18   9      373.38      329.13     26.04 o 
   0  18   9       60.39       30.27     25.06 o 
   2  18   9     1245.83     1183.85     89.81 o 
   4  18   9      513.86      520.74     81.35 o 
   6  18   9      308.69      188.09     50.11 o 
   8  18   9        0.26       38.40     43.61 o 
  -9  19   9       54.09      -37.10     44.26 o 
  -7  19   9       14.54      -20.18     45.56 o 
  -5  19   9        0.12       37.10     25.38 o 
  -3  19   9       30.58      -19.75     19.75 o 
  -1  19   9       86.30       50.71     21.42 o 
   1  19   9        0.08        0.20     18.76 o 
   3  19   9      331.51      333.99     67.36 o 
   5  19   9       37.43       99.58     44.91 o 
   7  19   9      105.91      212.17     49.46 o 
 -10  20   9       31.75       64.43     41.65 o 
  -8  20   9       37.44       60.53     39.05 o 
  -6  20   9      513.05      588.35     63.13 o 
  -4  20   9      101.64      171.82     27.99 o 
  -2  20   9      119.29       95.79     21.26 o 
   0  20   9      155.61      161.89     29.94 o 
   2  20   9      554.34      525.79     77.45 o 
   4  20   9      203.81      167.27     41.04 o 
   6  20   9       30.55       78.10     61.83 o 
  -9  21   9        8.64      -14.32     45.56 o 
  -7  21   9        8.39       -5.86     33.84 o 
  -5  21   9       71.44       72.24     52.07 o 
  -3  21   9      212.91      262.43     40.12 o 
  -1  21   9       93.23       80.10     39.84 o 
   1  21   9      289.87      266.87     38.72 o 
   3  21   9      163.07      121.45     38.51 o 
   5  21   9       64.51       82.00     50.76 o 
  -8  22   9       57.15       68.34     45.56 o 
  -6  22   9      236.31      208.27     53.37 o 
  -4  22   9        0.10       10.41     42.30 o 
  -2  22   9       41.19      -10.39     43.69 o 
   0  22   9        0.02       33.29     35.63 o 
   2  22   9       81.95      127.83     66.71 o 
   4  22   9        0.65       16.76     68.66 o 
   6  22   9      199.82      126.91     50.11 o 
  -7  23   9       64.06      -14.32     58.57 o 
  -5  23   9      156.79      171.82     61.83 o 
  -3  23   9        1.12       70.20     40.49 o 
  -1  23   9        0.07      -19.79     36.51 o 
   1  23   9        1.18        9.46     30.14 o 
   3  23   9      244.16      333.13     84.28 o 
   5  23   9      247.58      285.06     67.04 o 
  -8  24   9      142.43       65.08     59.23 o 
  -6  24   9       19.54      175.72     52.72 o 
  -4  24   9        4.41      101.53     39.05 o 
  -2  24   9      230.79      246.64     40.89 o 
   0  24   9      125.55      145.06     39.85 o 
   2  24   9       11.88      -22.31     48.16 o 
   4  24   9        5.76       18.57     34.62 o 
  -7  25   9        6.62      -20.18     42.30 o 
  -5  25   9       19.16       20.18     41.00 o 
  -3  25   9       54.36       40.29     40.21 o 
  -1  25   9       61.35       94.04     37.82 o 
   1  25   9        0.39       22.75     40.20 o 
   3  25   9       27.06       66.71     53.04 o 
  -6  26   9      104.09      113.24     44.26 o 
  -4  26   9       45.34       98.28     48.16 o 
  -2  26   9      173.13      111.88     75.17 o 
   0  26   9      304.07      353.21     45.50 o 
   2  26   9       14.22       -3.43     39.10 o 
  -5  27   9        1.22       28.64     50.76 o 
  -3  27   9       63.63      103.40     52.67 o 
  -1  27   9        0.19      -22.80     45.33 o 
   1  27   9       23.26       37.92     31.56 o 
  -2  28   9        1.07      -39.72     39.72 o 
   0  28   9       25.53       36.83     37.61 o 
 -12   0  10      687.78      739.34     57.27 o 
 -10   0  10      279.38      393.10     30.59 o 
  -8   0  10     1848.94     1804.10     58.57 o 
  -6   0  10     1270.81     1105.76     42.95 o 
  -4   0  10      679.78      778.02     31.43 o 
  -2   0  10     9384.68     8997.32    524.89 o 
   0   0  10     2891.18     3286.84     91.42 o 
   2   0  10     1195.92     1045.40     45.23 o 
   4   0  10       93.65      140.10     22.39 o 
   6   0  10     1107.36     1194.27     45.56 o 
   8   0  10     1997.18     2139.27     85.91 o 
  10   0  10       30.07       89.16     41.65 o 
 -13   1  10        0.15       15.31     29.40 o 
 -11   1  10      361.62      433.49     35.21 o 
  -9   1  10       73.20       29.49     29.29 o 
  -7   1  10      430.55      385.68     23.46 o 
  -5   1  10     1247.51     1334.35     38.72 o 
  -3   1  10     1088.30     1209.62     27.54 o 
  -1   1  10        2.20      -10.81     17.35 o 
   1   1  10       10.72      -12.45     13.72 o 
   3   1  10      886.92      952.44     29.40 o 
   5   1  10       95.28       64.83     21.61 o 
   7   1  10      912.36      938.86     45.96 o 
   9   1  10      357.01      325.56     55.32 o 
 -12   2  10      548.31      556.46     63.78 o 
 -10   2  10       33.53       11.06     20.83 o 
  -8   2  10      594.49      585.75     33.84 o 
  -6   2  10      216.09      279.21     32.54 o 
  -4   2  10       36.42       56.62     20.33 o 
  -2   2  10     1603.82     1675.86     43.69 o 
   0   2  10       61.31       55.69     18.72 o 
   2   2  10     1131.96     1232.81     37.15 o 
   4   2  10        0.77       20.54     23.81 o 
   6   2  10     2101.60     2068.98     95.67 o 
   8   2  10      574.98      547.35     55.97 o 
  10   2  10        0.14      -21.48     44.26 o 
 -13   3  10        1.16       64.43     33.84 o 
 -11   3  10     2537.74     2560.36     87.86 o 
  -9   3  10     1179.65     1461.11     48.81 o 
  -7   3  10       18.50       -1.95     21.48 o 
  -5   3  10     1779.59     1906.93     64.43 o 
  -3   3  10     6376.46     6047.98    156.31 o 
  -1   3  10      948.11      880.34     55.65 o 
   1   3  10        0.28        1.10     21.17 o 
   3   3  10     4578.73     3928.14    644.65 o 
   5   3  10     2264.70     2091.11    100.88 o 
   7   3  10        0.24       11.06     42.95 o 
   9   3  10      835.78      811.58     62.48 o 
 -12   4  10       44.01       21.48     39.70 o 
 -10   4  10        2.91       -4.56     25.38 o 
  -8   4  10       99.01       63.13     28.64 o 
  -6   4  10      668.44      880.57     41.00 o 
  -4   4  10       40.59       48.64     19.60 o 
  -2   4  10     2431.22     2677.83     92.42 o 
   0   4  10     5021.93     4956.45    136.38 o 
   2   4  10      173.50      117.92     21.58 o 
   4   4  10     1454.95     1432.96     69.64 o 
   6   4  10       11.16       16.92     23.43 o 
   8   4  10      352.55      309.14     50.76 o 
  10   4  10       94.25        7.16     39.05 o 
 -13   5  10       26.64      -32.54     32.54 o 
 -11   5  10      288.18      277.25     48.81 o 
  -9   5  10        3.35       27.99     19.52 o 
  -7   5  10        0.01       -9.76     20.18 o 
  -5   5  10      108.68      109.34     26.03 o 
  -3   5  10     1189.68     1221.57     36.60 o 
  -1   5  10     1556.30     1648.89     46.53 o 
   1   5  10      555.90      676.18     29.62 o 
   3   5  10      173.03      134.30     23.13 o 
   5   5  10      655.20      596.16     37.75 o 
   7   5  10       37.22      123.66     39.70 o 
   9   5  10      144.95      150.34     52.07 o 
 -12   6  10      336.09      305.24     48.16 o 
 -10   6  10        3.29        8.46     27.99 o 
  -8   6  10      949.78     1020.50     41.00 o 
  -6   6  10     2455.33     2612.42    116.50 o 
  -4   6  10      683.54      669.48     39.70 o 
  -2   6  10      578.10      490.75     27.24 o 
   0   6  10     2848.55     2630.86    110.32 o 
   2   6  10     1505.64     1539.22     43.61 o 
   4   6  10     1583.92     1715.47     53.04 o 
   6   6  10     2080.74     2161.40     91.77 o 
   8   6  10     1184.11     1245.69     75.50 o 
  10   6  10      184.60      279.21     61.83 o 
 -13   7  10       54.47      -38.40     38.40 o 
 -11   7  10       24.26       99.58     51.42 o 
  -9   7  10      152.92      106.74     33.19 o 
  -7   7  10        0.54       11.06     24.08 o 
  -5   7  10      112.61       55.32     27.99 o 
  -3   7  10     1403.88     1240.82     38.54 o 
  -1   7  10     1546.43     1693.61     42.22 o 
   1   7  10     2916.55     2770.29     66.01 o 
   3   7  10     5242.41     5029.75    257.73 o 
   5   7  10       78.09       39.70     26.03 o 
   7   7  10       28.67       42.30     35.14 o 
   9   7  10       40.91       50.76     47.51 o 
 -12   8  10      472.02      504.39     52.07 o 
 -10   8  10        1.58       18.22     40.35 o 
  -8   8  10      149.43      164.01     24.08 o 
  -6   8  10      236.92      276.60     31.89 o 
  -4   8  10      385.56      375.81     25.64 o 
  -2   8  10      194.53      165.71     24.70 o 
   0   8  10      830.08      893.43     34.06 o 
   2   8  10     1426.36     1502.43     43.59 o 
   4   8  10      421.61      375.07     30.26 o 
   6   8  10      890.22     1043.93     65.08 o 
   8   8  10      488.38      605.27     59.88 o 
 -13   9  10        1.18       49.46     39.05 o 
 -11   9  10       39.42       27.33     54.02 o 
  -9   9  10      185.68      290.27     29.94 o 
  -7   9  10      129.59       98.28     29.29 o 
  -5   9  10     1104.90     1301.01     48.81 o 
  -3   9  10     9274.49    10079.26    175.41 o 
  -1   9  10     4443.74     4436.81    126.86 o 
   1   9  10       35.88       16.56     20.91 o 
   3   9  10     2888.24     2852.35    245.36 o 
   5   9  10       61.25       21.48     21.48 o 
   7   9  10      269.75      247.97     54.67 o 
   9   9  10      519.90      477.71     59.88 o 
 -12  10  10        1.95       27.33     35.80 o 
 -10  10  10       34.68       50.11     33.84 o 
  -8  10  10      216.64      225.84     25.38 o 
  -6  10  10     1773.02     2069.63     66.38 o 
  -4  10  10      174.36      241.65     87.54 o 
  -2  10  10      965.29     1038.43     36.40 o 
   0  10  10        5.54      -14.38     18.39 o 
   2  10  10      559.62      553.49     59.55 o 
   4  10  10      583.24      563.96     30.33 o 
   6  10  10      716.08      959.97     61.18 o 
   8  10  10       15.16       -1.30     44.91 o 
 -11  11  10      223.23      219.33     42.95 o 
  -9  11  10      373.69      264.24     46.21 o 
  -7  11  10      241.78       98.93     29.29 o 
  -5  11  10       12.56       63.78     24.73 o 
  -3  11  10      414.40      351.24     28.08 o 
  -1  11  10        0.12       -9.07     50.44 o 
   1  11  10       49.85       50.05     25.71 o 
   3  11  10      244.80      155.69     35.14 o 
   5  11  10      171.71      204.36     29.94 o 
   7  11  10       12.47       56.62     35.14 o 
   9  11  10       13.91      -34.49     41.00 o 
 -12  12  10      282.99      234.30     50.76 o 
 -10  12  10        0.39      -39.05     39.05 o 
  -8  12  10      241.65      235.60     26.68 o 
  -6  12  10     2170.38     2066.38     65.08 o 
  -4  12  10      284.53      195.32     94.37 o 
  -2  12  10     1009.87      876.57     36.99 o 
   0  12  10      856.04      814.88     33.36 o 
   2  12  10      908.83     1069.14     55.32 o 
   4  12  10       27.67       -3.81     55.32 o 
   6  12  10      213.65      166.61     48.16 o 
   8  12  10      354.92      452.33     54.67 o 
 -11  13  10        7.05       53.37     42.30 o 
  -9  13  10       26.75       -9.11     44.26 o 
  -7  13  10      307.55      186.14     33.19 o 
  -5  13  10      237.04      254.47     33.19 o 
  -3  13  10       87.96        7.40     21.80 o 
  -1  13  10      743.13      769.04     35.65 o 
   1  13  10      977.90      735.77     76.47 o 
   3  13  10     1823.49     1596.06     44.47 o 
   5  13  10        2.53      -44.26     44.26 o 
   7  13  10        0.38        5.86     35.14 o 
 -12  14  10      147.32       96.32     50.76 o 
 -10  14  10       28.00       56.62     42.30 o 
  -8  14  10        0.92       34.49     36.45 o 
  -6  14  10      270.76      370.97     35.80 o 
  -4  14  10       25.75       25.20     20.34 o 
  -2  14  10      187.27      387.84     44.26 o 
   0  14  10       81.12       95.90     21.15 o 
   2  14  10       57.25       50.42     57.60 o 
   4  14  10       10.99        9.49     18.66 o 
   6  14  10        0.03       15.62     43.61 o 
   8  14  10      327.11      301.98     52.72 o 
 -11  15  10      155.63       47.51     42.30 o 
  -9  15  10      162.65      167.26     38.40 o 
  -7  15  10      599.91      592.90     55.32 o 
  -5  15  10      265.57      352.75     32.54 o 
  -3  15  10        2.66       24.05     22.20 o 
  -1  15  10       87.26      133.02     22.89 o 
   1  15  10       94.31      168.15     33.19 o 
   3  15  10      945.96      983.37     46.86 o 
   5  15  10      587.35      697.04     59.23 o 
   7  15  10       30.48      156.20     40.35 o 
 -10  16  10       38.81       20.83     35.80 o 
  -8  16  10       31.62       61.83     31.24 o 
  -6  16  10       20.91       47.51     24.08 o 
  -4  16  10       26.30       -8.53     21.66 o 
  -2  16  10       21.77        3.14     19.26 o 
   0  16  10      727.95      756.22     31.28 o 
   2  16  10      202.71      235.30     59.55 o 
   4  16  10       45.18      -40.30     47.38 o 
   6  16  10       17.91       58.57     44.91 o 
   8  16  10       31.02       14.97     45.56 o 
 -11  17  10       67.97       56.62     43.61 o 
  -9  17  10        3.66      -36.45     36.45 o 
  -7  17  10       96.93      109.34     48.81 o 
  -5  17  10     1150.49     1054.99     46.21 o 
  -3  17  10      604.38      546.46     61.50 o 
  -1  17  10        0.00        1.30     19.33 o 
   1  17  10        0.88       24.89     19.23 o 
   3  17  10      140.28      181.98     39.50 o 
   5  17  10       56.61      106.74     52.72 o 
   7  17  10        6.16       89.81     40.35 o 
 -10  18  10       18.02       41.00     48.81 o 
  -8  18  10       92.10       87.21     35.14 o 
  -6  18  10      517.84      499.19     51.42 o 
  -4  18  10       67.61       82.54     22.05 o 
  -2  18  10       80.34       65.18     22.01 o 
   0  18  10      448.32      401.92     61.50 o 
   2  18  10      252.75      247.91     70.94 o 
   4  18  10      292.76      236.62     60.85 o 
   6  18  10        5.63      -21.48     46.21 o 
  -9  19  10       16.86      -42.30     42.30 o 
  -7  19  10        4.45        5.86     37.75 o 
  -5  19  10       62.35       52.72     55.97 o 
  -3  19  10        3.27       54.80     98.93 o 
  -1  19  10      135.96       59.74     37.24 o 
   1  19  10        7.41      -36.68     36.68 o 
   3  19  10       12.86       86.99     36.45 o 
   5  19  10       78.86       92.42     55.32 o 
  -8  20  10       34.78       87.86     43.61 o 
  -6  20  10       37.46       98.93     39.05 o 
  -4  20  10        2.59      -37.10     54.67 o 
  -2  20  10        0.05      -19.10     57.60 o 
   0  20  10        9.58       -5.39     36.58 o 
   2  20  10       11.87       -1.58     39.70 o 
   4  20  10      702.46      688.29    108.69 o 
   6  20  10       68.74      208.27     64.43 o 
  -9  21  10        4.46      -36.45     36.45 o 
  -7  21  10       10.94       40.35     33.19 o 
  -5  21  10      230.10      199.15     56.62 o 
  -3  21  10       80.70       14.48     31.78 o 
  -1  21  10       60.99       84.31     43.08 o 
   1  21  10      273.12      288.40     44.11 o 
   3  21  10       48.20       64.85     38.88 o 
   5  21  10       43.08       60.53     41.65 o 
  -8  22  10        0.70       -9.11     43.61 o 
  -6  22  10       72.49      118.45     40.35 o 
  -4  22  10      177.31      144.48     43.61 o 
  -2  22  10       93.37       88.94     32.13 o 
   0  22  10       34.28       30.63     32.88 o 
   2  22  10       37.24       72.35     37.75 o 
   4  22  10       23.99        8.91     46.97 o 
  -7  23  10        4.69       -0.65     38.40 o 
  -5  23  10      299.51      335.18     50.11 o 
  -3  23  10        0.72       27.64     34.83 o 
  -1  23  10       25.83       25.40     38.43 o 
   1  23  10       21.87       37.81     31.86 o 
   3  23  10      393.73      361.17     93.72 o 
  -6  24  10       69.45       39.70     66.38 o 
  -4  24  10      143.49      193.95     48.16 o 
  -2  24  10       35.65       49.97     40.93 o 
   0  24  10       42.16        9.13     32.64 o 
   2  24  10       13.25       42.12     40.63 o 
  -5  25  10       11.14       57.92     41.65 o 
  -3  25  10        2.91       19.09     36.14 o 
  -1  25  10       43.67       36.87     85.91 o 
   1  25  10       66.82       55.70     28.30 o 
  -4  26  10       90.43        3.25     57.92 o 
  -2  26  10       34.33       41.51     45.03 o 
   0  26  10        4.73       46.33     38.89 o 
 -13   1  11      127.61      194.64     68.66 o 
 -11   1  11      278.49      343.56     63.46 o 
  -9   1  11      202.77      151.74     25.06 o 
  -7   1  11     1242.25     1273.44     33.13 o 
  -5   1  11     3801.58     3878.94    102.86 o 
  -3   1  11        4.76       10.38     14.25 o 
  -1   1  11     5567.07     5751.22    101.80 o 
   1   1  11     3557.10     3525.64    151.81 o 
   3   1  11      175.02      196.55     17.00 o 
   5   1  11      244.60      227.12     21.86 o 
   7   1  11      899.10      959.33     44.27 o 
   9   1  11      564.65      553.63     41.41 o 
 -12   2  11       29.05       34.49     47.51 o 
 -10   2  11     1963.39     2218.02     76.80 o 
  -8   2  11      161.05      148.39     24.08 o 
  -6   2  11        3.69       22.78     22.78 o 
  -4   2  11     7374.94     7532.66    203.38 o 
  -2   2  11     3428.08     3462.49    111.62 o 
   0   2  11       55.33        8.17     18.60 o 
   2   2  11      106.46       56.80     36.77 o 
   4   2  11     1510.01     1528.55     41.13 o 
   6   2  11      465.20      480.31     62.48 o 
   8   2  11      394.41      415.88     56.62 o 
 -13   3  11        0.18       51.42     38.40 o 
 -11   3  11        6.65       -9.76     35.14 o 
  -9   3  11        0.04        9.11     23.43 o 
  -7   3  11      322.06      303.29     34.49 o 
  -5   3  11      554.97      630.00     39.05 o 
  -3   3  11      725.99      769.71     32.37 o 
  -1   3  11      173.42      194.18     23.90 o 
   1   3  11      621.67      601.03     29.44 o 
   3   3  11        0.01        3.32     18.92 o 
   5   3  11      159.53       72.89     26.03 o 
   7   3  11       68.55       44.26     33.19 o 
   9   3  11        8.67       26.68     39.05 o 
 -12   4  11        0.06        0.00     34.49 o 
 -10   4  11     1508.64     1579.56     69.64 o 
  -8   4  11      144.45      214.77     24.73 o 
  -6   4  11       23.91       55.97     22.78 o 
  -4   4  11     2298.03     2191.74     62.15 o 
  -2   4  11     2601.71     2768.21    113.89 o 
   0   4  11        6.21      -11.92     19.31 o 
   2   4  11     3779.68     3639.65    140.58 o 
   4   4  11     1930.81     1908.22     78.75 o 
   6   4  11      639.94      665.15     56.62 o 
   8   4  11      132.56      121.70     41.65 o 
 -13   5  11      148.22      191.34     52.72 o 
 -11   5  11      527.07      479.01     54.02 o 
  -9   5  11       53.45       31.89     20.18 o 
  -7   5  11     1835.40     1702.57     58.57 o 
  -5   5  11     2517.40     2492.67     85.26 o 
  -3   5  11      433.49      379.12     29.20 o 
  -1   5  11      621.50      630.81     31.40 o 
   1   5  11     3070.96     2985.56    163.68 o 
   3   5  11      360.49      484.99     46.86 o 
   5   5  11      376.70      255.12     30.59 o 
   7   5  11      978.82     1048.48     66.38 o 
   9   5  11      463.74      415.23     54.67 o 
 -12   6  11      161.16      156.85     48.16 o 
 -10   6  11       48.56       87.21     41.65 o 
  -8   6  11      148.58      160.75     24.73 o 
  -6   6  11      108.21       55.32     27.33 o 
  -4   6  11       30.47       88.11     21.55 o 
  -2   6  11     1225.96     1319.14     99.90 o 
   0   6  11      577.44      389.89     33.84 o 
   2   6  11        5.09      -14.96     51.09 o 
   4   6  11       87.11       78.87     22.03 o 
   6   6  11      286.35      404.82     47.51 o 
   8   6  11       51.72      -16.92     52.07 o 
 -11   7  11      362.24      312.40     52.72 o 
  -9   7  11      799.76      786.85     57.92 o 
  -7   7  11      792.61      739.99     40.35 o 
  -5   7  11     2162.01     2152.29     72.89 o 
  -3   7  11        0.18        3.22     19.07 o 
  -1   7  11       28.78       32.72     32.54 o 
   1   7  11       38.07       14.04     21.11 o 
   3   7  11      785.10      688.97     75.17 o 
   5   7  11      597.18      564.27     53.37 o 
   7   7  11      793.94      716.56     59.88 o 
   9   7  11      437.88      495.28     59.88 o 
 -12   8  11        3.66        3.90     42.95 o 
 -10   8  11      148.67       39.70     39.70 o 
  -8   8  11      331.11      352.75     29.29 o 
  -6   8  11       53.85      143.83     27.99 o 
  -4   8  11      122.78      181.83     24.08 o 
  -2   8  11     1332.72     1218.87     38.08 o 
   0   8  11     2544.99     2349.86    136.67 o 
   2   8  11      293.05      281.30     30.26 o 
   4   8  11     1193.16     1053.91     52.07 o 
   6   8  11      729.99      748.45     68.34 o 
   8   8  11       13.58      -24.73     33.84 o 
 -11   9  11      290.32      303.29     60.53 o 
  -9   9  11       55.08      -22.78     48.16 o 
  -7   9  11       45.11       18.22     24.73 o 
  -5   9  11       42.47       49.46     26.68 o 
  -3   9  11        1.30        9.48     19.83 o 
  -1   9  11      331.44      307.95     29.56 o 
   1   9  11      513.55      583.44     30.01 o 
   3   9  11        9.85       17.50     19.69 o 
   5   9  11      381.45      301.33     47.51 o 
   7   9  11       19.18       93.07     54.02 o 
 -12  10  11       47.36       47.51     48.81 o 
 -10  10  11      273.27      360.56     52.07 o 
  -8  10  11      146.73      251.22     43.61 o 
  -6  10  11       92.38       48.16     28.64 o 
  -4  10  11     1302.14     1206.60     83.63 o 
  -2  10  11     1303.38     1499.85     43.44 o 
   0  10  11       73.14       49.84     23.46 o 
   2  10  11      217.32      149.97     40.03 o 
   4  10  11      885.78      929.00     33.90 o 
   6  10  11       12.82        0.65     43.61 o 
   8  10  11       66.75       18.22     42.95 o 
 -11  11  11      114.67       48.81     37.75 o 
  -9  11  11        1.68       -3.25     29.94 o 
  -7  11  11       21.28      -22.78     22.78 o 
  -5  11  11     2162.61     2381.38    111.94 o 
  -3  11  11      426.01      502.77     30.29 o 
  -1  11  11      166.61      149.75     26.68 o 
   1  11  11      795.10      893.73     36.40 o 
   3  11  11     2334.15     2266.71    110.32 o 
   5  11  11       29.28       79.40     39.70 o 
   7  11  11      318.87      347.54     50.11 o 
 -10  12  11      137.34      152.94     47.51 o 
  -8  12  11       52.00       70.94     38.40 o 
  -6  12  11       18.77       35.14     21.48 o 
  -4  12  11       76.81       81.80     38.07 o 
  -2  12  11        3.31       24.19     19.92 o 
   0  12  11      858.95      867.22     33.80 o 
   2  12  11       10.30      -16.85     37.10 o 
   4  12  11      155.30      100.37     55.97 o 
   6  12  11      110.36       83.31     45.56 o 
   8  12  11      100.40       87.21     50.11 o 
 -11  13  11       38.18       48.16     50.76 o 
  -9  13  11      339.70      383.34     52.72 o 
  -7  13  11       23.98      -24.73     35.14 o 
  -5  13  11        5.88      -22.13     22.13 o 
  -3  13  11       33.24       31.61     21.03 o 
  -1  13  11      172.51      216.86     28.31 o 
   1  13  11      270.79      323.30     27.99 o 
   3  13  11      113.67       64.06     40.34 o 
   5  13  11       74.68      185.49     52.07 o 
   7  13  11        0.77       35.80     42.30 o 
 -10  14  11       52.15       60.53     36.45 o 
  -8  14  11      164.47       45.56     55.97 o 
  -6  14  11     2508.22     2457.53     87.86 o 
  -4  14  11       64.63       66.69     20.95 o 
  -2  14  11       57.86       -1.18     57.27 o 
   0  14  11      412.20      313.57     25.30 o 
   2  14  11      124.77       85.63     24.73 o 
   4  14  11      324.42      264.86     41.27 o 
   6  14  11       92.55       68.34     48.16 o 
 -11  15  11        5.83       -4.56     38.40 o 
  -9  15  11      280.63      218.03     50.76 o 
  -7  15  11      238.39      227.79     59.88 o 
  -5  15  11      377.41      398.31     33.84 o 
  -3  15  11       49.57       28.34     19.70 o 
  -1  15  11      876.03      903.52     33.82 o 
   1  15  11       12.38       47.62     19.31 o 
   3  15  11      963.99      905.47     72.89 o 
   5  15  11      974.86      959.32     80.70 o 
   7  15  11       83.61      129.51     49.46 o 
 -10  16  11      312.76      306.54     61.83 o 
  -8  16  11       77.71       56.62     36.45 o 
  -6  16  11        0.13        6.51     48.81 o 
  -4  16  11     1645.69     1763.75     50.63 o 
  -2  16  11      108.12      152.67     22.83 o 
   0  16  11      264.85      238.14     50.76 o 
   2  16  11       28.36      -38.72     38.72 o 
   4  16  11      283.28      275.16     86.56 o 
   6  16  11       92.10        8.46     54.02 o 
  -9  17  11       59.09       36.45     37.75 o 
  -7  17  11       34.99      -47.51     47.51 o 
  -5  17  11       99.82       58.57     45.56 o 
  -3  17  11      215.21      297.29     43.23 o 
  -1  17  11       86.27       73.99     36.69 o 
   1  17  11      406.54      472.02     75.50 o 
   3  17  11      484.27      548.51     69.64 o 
   5  17  11       22.48       50.11     50.11 o 
  -8  18  11      151.24      129.51     50.76 o 
  -6  18  11      327.46      321.51     54.02 o 
  -4  18  11      636.52      649.37     50.76 o 
  -2  18  11       40.24       19.68     63.78 o 
   0  18  11      224.25      256.33     39.52 o 
   2  18  11      603.91      698.97     70.29 o 
   4  18  11      208.51      196.63     46.47 o 
   6  18  11       15.72      -13.02     54.02 o 
  -9  19  11      294.42      296.78     54.02 o 
  -7  19  11      169.29      273.35     63.13 o 
  -5  19  11       47.77       66.38     44.26 o 
  -3  19  11      200.32      260.43    131.79 o 
  -1  19  11      143.85      154.38     44.91 o 
   1  19  11       33.04      -13.59     35.96 o 
   3  19  11       12.42       36.90     36.82 o 
   5  19  11      294.72      286.36     54.02 o 
  -8  20  11       53.69       -7.81     37.75 o 
  -6  20  11       50.29       29.29     37.75 o 
  -4  20  11       12.57       31.89     52.07 o 
  -2  20  11       35.27      -12.64     39.37 o 
   0  20  11      120.16      161.31     97.62 o 
   2  20  11      282.57      280.78     44.83 o 
   4  20  11       41.50       30.08     40.90 o 
  -7  21  11       73.38        5.21     46.21 o 
  -5  21  11        8.27       91.77     46.21 o 
  -3  21  11      456.46      661.24    139.28 o 
  -1  21  11      240.08      243.12     47.62 o 
   1  21  11       25.50       48.69     40.80 o 
   3  21  11      162.11      210.38     45.51 o 
  -6  22  11      208.01      216.07     58.57 o 
  -4  22  11      197.96      261.63     54.02 o 
  -2  22  11       86.91       51.69     40.03 o 
   0  22  11      132.56      190.90     39.84 o 
   2  22  11      281.78      339.50    104.13 o 
  -5  23  11       83.24       82.00     42.95 o 
  -3  23  11       69.20       62.29     40.61 o 
  -1  23  11       34.89       14.17     34.55 o 
   1  23  11        0.61       57.24     28.57 o 
   3  23  11       26.00       47.72     40.12 o 
  -4  24  11      154.33      263.59     57.92 o 
  -2  24  11      101.95       30.52     54.02 o 
   0  24  11       33.01       79.48     38.43 o 
  -3  25  11      192.56      187.75     57.92 o 
  -1  25  11       86.42       84.57     43.10 o 
 -12   0  12      105.68       20.18     33.19 o 
 -10   0  12        6.74       47.51     43.61 o 
  -8   0  12       62.10       15.62     18.87 o 
  -6   0  12      491.64      575.98     34.49 o 
  -4   0  12        3.50       -8.41     22.61 o 
  -2   0  12       33.57      -18.22     20.50 o 
   0   0  12     1432.51     1405.58     39.81 o 
   2   0  12      504.69      389.28     56.62 o 
   4   0  12      307.93      301.03     24.99 o 
   6   0  12       14.12      -39.05     42.95 o 
   8   0  12      263.29      246.01     58.57 o 
 -11   1  12       45.15      -21.83     26.35 o 
  -9   1  12       71.02       71.91     26.58 o 
  -7   1  12       28.62        3.73     17.01 o 
  -5   1  12      106.42      119.98     42.63 o 
  -3   1  12      698.97      661.03     30.06 o 
  -1   1  12     1346.01     1254.33     39.79 o 
   1   1  12       58.16       22.02     14.06 o 
   3   1  12       44.55       56.94     15.88 o 
   5   1  12        7.88       -4.01     31.24 o 
   7   1  12       21.60       32.63     29.74 o 
 -12   2  12       72.31      116.50     44.91 o 
 -10   2  12       99.93      191.99     45.56 o 
  -8   2  12      274.59      416.53     28.64 o 
  -6   2  12      313.64      288.97     28.64 o 
  -4   2  12        2.60       24.64     34.82 o 
  -2   2  12      144.69      214.90     25.77 o 
   0   2  12      223.60      206.41     24.08 o 
   2   2  12       66.02       19.20     19.18 o 
   4   2  12      253.62      265.93     36.45 o 
   6   2  12       90.90       76.80     50.76 o 
   8   2  12       95.21      119.75     56.62 o 
 -11   3  12      174.72       89.16     39.05 o 
  -9   3  12      316.12      322.16     52.07 o 
  -7   3  12       23.87       12.37     21.48 o 
  -5   3  12        0.62       13.02     22.78 o 
  -3   3  12       16.19       64.74    101.53 o 
  -1   3  12      578.92      615.27     71.92 o 
   1   3  12      123.65       58.26     24.73 o 
   3   3  12      566.78      478.31    197.85 o 
   5   3  12      323.98      305.89     51.42 o 
   7   3  12       81.22       63.13     46.86 o 
 -12   4  12       23.33      -10.41     31.89 o 
 -10   4  12      273.03      188.09     44.91 o 
  -8   4  12        7.50       26.68     18.87 o 
  -6   4  12      314.33      370.97     31.24 o 
  -4   4  12      324.84      321.77     25.79 o 
  -2   4  12      158.67      186.50     23.43 o 
   0   4  12      937.37      856.20     34.26 o 
   2   4  12      638.96      678.39     80.70 o 
   4   4  12        0.30       42.69     35.28 o 
   6   4  12      107.89       12.37     47.51 o 
   8   4  12        0.04       -5.86     46.21 o 
 -11   5  12       19.70      -37.75     37.75 o 
  -9   5  12        0.22      -37.10     47.51 o 
  -7   5  12       13.24       14.97     21.48 o 
  -5   5  12      750.79      772.53     44.91 o 
  -3   5  12       45.58      -12.69     19.18 o 
  -1   5  12       61.14       21.34     27.01 o 
   1   5  12      609.57      607.48     30.79 o 
   3   5  12       66.99       40.71     20.33 o 
   5   5  12        8.80       31.24     42.30 o 
   7   5  12      129.87       54.67     58.57 o 
 -12   6  12       11.23        6.51     50.11 o 
 -10   6  12        1.33       48.81     38.40 o 
  -8   6  12      128.82       72.89     35.14 o 
  -6   6  12      362.61      367.07     30.59 o 
  -4   6  12      353.80      341.74     28.60 o 
  -2   6  12      809.42      817.95     33.26 o 
   0   6  12       36.17       46.07     31.89 o 
   2   6  12        2.20      -19.49     19.49 o 
   4   6  12       23.26       16.77     30.90 o 
   6   6  12       79.25       72.24     52.72 o 
   8   6  12       29.61       16.27     50.11 o 
 -11   7  12        1.30       38.40     42.95 o 
  -9   7  12      150.28       46.21     48.81 o 
  -7   7  12      133.60       43.61     26.68 o 
  -5   7  12      413.41      438.01     34.49 o 
  -3   7  12       58.94       74.29     22.20 o 
  -1   7  12       50.69       41.13     30.91 o 
   1   7  12      973.39      966.62     34.72 o 
   3   7  12       74.88       44.91     20.75 o 
   5   7  12      320.99      350.80     51.42 o 
   7   7  12        2.06      -11.71     31.89 o 
 -12   8  12        0.09       20.18     44.91 o 
 -10   8  12       41.58      101.53     37.75 o 
  -8   8  12      217.40      231.69     40.35 o 
  -6   8  12      157.28      201.11     27.99 o 
  -4   8  12      450.66      367.94     27.33 o 
  -2   8  12       84.09       42.92     51.42 o 
   0   8  12      282.20      249.70     45.56 o 
   2   8  12       17.19        3.16     26.68 o 
   4   8  12      532.94      484.63     41.84 o 
   6   8  12        4.03      -33.19     40.35 o 
 -11   9  12       19.36      -35.14     43.61 o 
  -9   9  12        9.89      -27.99     33.19 o 
  -7   9  12        0.25      -24.73     42.95 o 
  -5   9  12       46.29       34.49     28.64 o 
  -3   9  12        1.07       10.33     28.96 o 
  -1   9  12       24.97       16.27     20.33 o 
   1   9  12       78.06       85.32     31.89 o 
   3   9  12       25.80       37.46     39.94 o 
   5   9  12       12.82      -22.13     54.02 o 
   7   9  12       81.85       43.61     51.42 o 
 -10  10  12       33.81       67.69     51.42 o 
  -8  10  12       39.31        3.25     35.80 o 
  -6  10  12       45.60       43.61     21.48 o 
  -4  10  12      357.35      313.67     69.31 o 
  -2  10  12      333.33      317.90     57.60 o 
   0  10  12       93.07       79.66     23.10 o 
   2  10  12      264.26      202.19     70.94 o 
   4  10  12      769.62      711.43     46.52 o 
   6  10  12       41.54      101.53     42.95 o 
 -11  11  12      206.00      104.78     48.81 o 
  -9  11  12       94.87       74.85     43.61 o 
  -7  11  12       27.54      -16.27     47.51 o 
  -5  11  12      332.64      279.21     31.24 o 
  -3  11  12       11.72       20.72     18.54 o 
  -1  11  12       45.94       14.93     24.34 o 
   1  11  12      795.53      727.67     31.92 o 
   3  11  12      576.67      540.88     46.73 o 
   5  11  12      497.48      434.10     58.57 o 
   7  11  12       13.94       63.13     42.95 o 
 -10  12  12        0.28      -24.73     41.00 o 
  -8  12  12        0.04       16.27     34.49 o 
  -6  12  12       14.58       54.67     39.70 o 
  -4  12  12      122.80       88.93     39.38 o 
  -2  12  12        7.98       27.31     19.98 o 
   0  12  12      324.97      293.72     25.51 o 
   2  12  12       39.05       74.68     49.14 o 
   4  12  12      333.88      355.41     44.01 o 
   6  12  12       55.48       43.61     49.46 o 
  -9  13  12        0.61      -33.84     39.70 o 
  -7  13  12      233.38      280.51     60.53 o 
  -5  13  12      812.06      869.51     64.43 o 
  -3  13  12      188.92      259.62     31.89 o 
  -1  13  12      128.38       77.57     43.61 o 
   1  13  12      485.39      573.31     47.16 o 
   3  13  12     1410.55     1740.52     81.03 o 
   5  13  12       92.75       44.26     42.30 o 
 -10  14  12       65.00      -42.30     46.86 o 
  -8  14  12      422.45      488.12     51.42 o 
  -6  14  12      286.56      312.40     46.86 o 
  -4  14  12       44.23      119.03     43.93 o 
  -2  14  12      392.37      419.21     34.17 o 
   0  14  12      429.47      399.80     44.06 o 
   2  14  12       57.97       24.14     35.63 o 
   4  14  12      419.89      354.11     45.01 o 
   6  14  12       81.66      160.10     50.11 o 
  -9  15  12        8.20      -26.03     39.70 o 
  -7  15  12      247.53      158.80     64.43 o 
  -5  15  12       24.56       35.14     33.84 o 
  -3  15  12       48.90      -46.23     80.05 o 
  -1  15  12       18.79       63.86     32.42 o 
   1  15  12        3.07       29.64     31.25 o 
   3  15  12      309.24      288.20     56.95 o 
   5  15  12      189.72      146.44     51.42 o 
  -8  16  12      641.05      760.82     60.53 o 
  -6  16  12       28.78       10.41     37.10 o 
  -4  16  12       61.81       64.83     38.07 o 
  -2  16  12      441.38      444.27     71.27 o 
   0  16  12      985.24      864.57     52.53 o 
   2  16  12       21.89      -18.56     53.69 o 
   4  16  12     1259.51     1040.62    105.76 o 
  -9  17  12       33.57       68.34     34.49 o 
  -7  17  12       66.72       -8.46     41.00 o 
  -5  17  12     1114.29     1053.04     83.31 o 
  -3  17  12      389.30      354.76     47.09 o 
  -1  17  12       81.96      103.08     46.21 o 
   1  17  12      470.39      541.08     52.44 o 
   3  17  12      233.86      172.68     42.83 o 
   5  17  12       73.68       74.19     55.32 o 
  -8  18  12       99.33      -13.67     62.48 o 
  -6  18  12      141.38      190.69     51.42 o 
  -4  18  12        4.38      -19.62     92.42 o 
  -2  18  12       27.61      -10.34     36.22 o 
   0  18  12       26.91      -11.90     41.19 o 
   2  18  12       22.95      -22.61     42.34 o 
   4  18  12       28.32       49.38     91.44 o 
  -7  19  12      354.23      165.96     52.72 o 
  -5  19  12      407.70      484.22     74.19 o 
  -3  19  12       70.89      203.20     98.28 o 
  -1  19  12      210.63      198.42     38.62 o 
   1  19  12     1241.89     1379.24     67.04 o 
   3  19  12      528.97      570.98     54.78 o 
  -6  20  12      613.49      642.37     65.73 o 
  -4  20  12       39.10      173.12     63.13 o 
  -2  20  12      372.51      610.01    101.53 o 
   0  20  12      354.44      367.49     46.04 o 
   2  20  12       10.19       19.78     47.96 o 
  -7  21  12      172.63      -50.76     50.76 o 
  -5  21  12       26.70      -38.40     38.40 o 
  -3  21  12       32.51       17.32     39.05 o 
  -1  21  12       36.40       23.34     37.90 o 
   1  21  12        6.01       -3.55     44.09 o 
  -6  22  12       77.26       -8.46     48.16 o 
  -4  22  12      357.79      362.51     71.59 o 
  -2  22  12      754.38      547.82     53.09 o 
   0  22  12      108.29      125.39     44.46 o 
  -3  23  12       55.15       38.96     44.23 o 
  -1  23  12      148.68       72.19     50.97 o 
 -11   1  13        3.47      -21.48     30.83 o 
  -9   1  13       24.97       61.82     22.45 o 
  -7   1  13       28.50        4.23     23.47 o 
  -5   1  13      140.73      197.44     20.69 o 
  -3   1  13      105.55       54.33     16.42 o 
  -1   1  13        1.54       -6.96     14.66 o 
   1   1  13        4.48       12.71     12.99 o 
   3   1  13      226.14      262.77     34.71 o 
   5   1  13      235.06      259.42     68.66 o 
   7   1  13      152.60      153.47     32.66 o 
 -10   2  13       25.31       54.67     52.72 o 
  -8   2  13        1.62      -17.57     35.14 o 
  -6   2  13       11.19       82.66     24.08 o 
  -4   2  13        1.00      -13.48     35.14 o 
  -2   2  13     1001.97     1192.02     37.61 o 
   0   2  13     1069.06      923.62     35.15 o 
   2   2  13       24.16       -9.66     32.54 o 
   4   2  13      188.22      199.44     37.49 o 
   6   2  13      180.16      120.40     48.81 o 
 -11   3  13        1.56      -29.29     42.30 o 
  -9   3  13       21.94       25.38     33.84 o 
  -7   3  13      748.87      761.47     59.23 o 
  -5   3  13      129.76      109.34     27.33 o 
  -3   3  13       58.52       18.98     20.58 o 
  -1   3  13       86.88       93.65     23.70 o 
   1   3  13       43.70       40.86     19.53 o 
   3   3  13       17.38       67.92     32.65 o 
   5   3  13      124.00      115.20     52.07 o 
   7   3  13       58.58       41.00     42.30 o 
 -10   4  13        9.51       54.02     41.65 o 
  -8   4  13       17.11       21.48     33.19 o 
  -6   4  13       38.67       74.85     26.03 o 
  -4   4  13       22.38       41.72     32.54 o 
  -2   4  13     1461.85     1455.08     40.46 o 
   0   4  13      137.93      127.70     28.96 o 
   2   4  13      326.64      220.33    108.36 o 
   4   4  13      208.53      272.89     73.22 o 
   6   4  13        0.17       36.45     39.70 o 
 -11   5  13       41.59      -26.68     53.37 o 
  -9   5  13       14.18      -12.37     31.24 o 
  -7   5  13      238.71      185.49     42.30 o 
  -5   5  13      173.40      162.06     28.64 o 
  -3   5  13      100.30       75.87     21.10 o 
  -1   5  13     1241.71     1215.88     38.33 o 
   1   5  13        5.66       16.56     33.19 o 
   3   5  13      305.64      319.00     41.58 o 
   5   5  13      192.69      180.28     47.51 o 
   7   5  13      125.45       82.00     57.92 o 
 -10   6  13        1.77      -35.80     35.80 o 
  -8   6  13        0.18      -16.92     42.30 o 
  -6   6  13      720.86      767.33     55.32 o 
  -4   6  13       44.29       51.66     28.31 o 
  -2   6  13        1.89       49.49     21.94 o 
   0   6  13      149.70      165.07     23.46 o 
   2   6  13      193.08      144.21     66.06 o 
   4   6  13        7.26       -0.80     42.81 o 
   6   6  13        2.32       -1.95     46.86 o 
 -11   7  13      207.17      106.08     46.86 o 
  -9   7  13      108.39      139.93     48.16 o 
  -7   7  13      152.67       55.97     44.26 o 
  -5   7  13       52.69       94.37     24.73 o 
  -3   7  13     1290.85     1360.67     56.30 o 
  -1   7  13     1212.02     1187.41     46.21 o 
   1   7  13       13.75       -6.14     18.60 o 
   3   7  13      141.04      146.82     35.17 o 
   5   7  13        0.08      -23.43     54.02 o 
 -10   8  13      166.81      108.69     40.35 o 
  -8   8  13      276.50      474.45     54.67 o 
  -6   8  13      278.39      288.97     48.81 o 
  -4   8  13       14.93       62.12     20.20 o 
  -2   8  13      106.77       51.35     67.36 o 
   0   8  13        0.55       34.18     19.64 o 
   2   8  13       36.24       69.18     31.51 o 
   4   8  13      586.82      696.24    104.13 o 
   6   8  13        0.30       36.45     42.95 o 
 -11   9  13        8.23       25.38     54.02 o 
  -9   9  13        4.43        8.46     39.05 o 
  -7   9  13      181.20      283.76     56.62 o 
  -5   9  13      144.81      122.36     50.76 o 
  -3   9  13      473.23      433.86     71.27 o 
  -1   9  13       30.80        7.32     49.79 o 
   1   9  13      166.55      104.54     48.81 o 
   3   9  13        2.50       45.11     31.20 o 
   5   9  13      117.18       60.53     46.21 o 
 -10  10  13        2.34      -20.83     35.14 o 
  -8  10  13        2.79       24.08     34.49 o 
  -6  10  13       30.21       31.89     35.80 o 
  -4  10  13       67.56       27.17     43.93 o 
  -2  10  13      519.12      537.96     69.96 o 
   0  10  13      336.30      249.19     34.97 o 
   2  10  13      192.65      176.08     45.34 o 
   4  10  13      442.26      421.40    110.64 o 
   6  10  13      111.80      125.61     54.02 o 
  -9  11  13       52.48       22.78     42.95 o 
  -7  11  13      501.56      395.05     63.13 o 
  -5  11  13       26.53       43.61     44.26 o 
  -3  11  13       30.54       -0.45     33.30 o 
  -1  11  13      337.95      412.47     43.01 o 
   1  11  13      426.28      374.20     53.37 o 
   3  11  13       96.86       37.98     53.69 o 
   5  11  13       59.62       24.08     50.76 o 
 -10  12  13       11.37       63.78     41.65 o 
  -8  12  13      124.43       96.97     38.40 o 
  -6  12  13       86.50      166.61     47.51 o 
  -4  12  13      277.33      260.79    108.04 o 
  -2  12  13       31.21       81.13     36.45 o 
   0  12  13       12.93      -36.78     36.78 o 
   2  12  13      434.58      465.48     47.68 o 
   4  12  13      274.82      138.96     75.50 o 
  -9  13  13       24.96      -27.33     50.11 o 
  -7  13  13       11.40       -8.46     50.11 o 
  -5  13  13       14.80      -48.16     48.16 o 
  -3  13  13      193.31      176.96     44.53 o 
  -1  13  13       90.07        8.31     33.71 o 
   1  13  13        3.05      -19.44     38.65 o 
   3  13  13      198.17      241.83     95.35 o 
   5  13  13       46.96       87.86     47.51 o 
  -8  14  13       27.59      -39.70     39.70 o 
  -6  14  13      292.76      328.67     61.83 o 
  -4  14  13      475.81      441.62     50.11 o 
  -2  14  13      123.98      196.21     40.97 o 
   0  14  13       11.46       10.23     29.71 o 
   2  14  13      262.09      268.19     81.03 o 
   4  14  13      414.03      527.29     82.66 o 
  -9  15  13       31.10      -14.32     53.37 o 
  -7  15  13      242.09      149.69     59.23 o 
  -5  15  13      145.41      227.14     56.62 o 
  -3  15  13      128.80      152.01     97.62 o 
  -1  15  13      283.84      382.36     41.65 o 
   1  15  13      532.00      568.25     51.73 o 
   3  15  13      396.34      304.53    142.21 o 
  -8  16  13        6.82        6.51     42.30 o 
  -6  16  13        7.98       12.37     43.61 o 
  -4  16  13      110.64      143.46     96.65 o 
  -2  16  13       16.05        2.52     41.63 o 
   0  16  13       22.48       76.50     41.61 o 
   2  16  13        4.35        0.72     38.76 o 
   4  16  13       64.02      -13.58     40.68 o 
  -7  17  13      419.62      328.02     71.59 o 
  -5  17  13      221.98      270.09     54.67 o 
  -3  17  13      198.32      202.97     59.23 o 
  -1  17  13      230.77      283.18     98.28 o 
   1  17  13      766.89      818.94     61.18 o 
   3  17  13       37.28       91.02     67.36 o 
  -6  18  13       83.69       67.69     44.26 o 
  -4  18  13      377.42      485.84     50.57 o 
  -2  18  13        3.22      -23.46     38.00 o 
   0  18  13       93.64      103.50     72.89 o 
   2  18  13     1348.58     1667.48     74.12 o 
  -5  19  13        5.45       -4.56     42.30 o 
  -3  19  13        0.02       -3.77     35.18 o 
  -1  19  13       11.60       41.05     46.86 o 
   1  19  13       11.42       15.98     39.57 o 
  -6  20  13      153.55       86.56     45.56 o 
  -4  20  13      264.96      218.03     71.59 o 
  -2  20  13        9.29      143.93     53.37 o 
   0  20  13        0.53      -34.69     34.69 o 
  -3  21  13      314.87      335.16     49.58 o 
  -1  21  13      278.61      299.25     73.87 o 
 -10   0  14      122.52       69.64     52.72 o 
  -8   0  14        2.48       13.02     46.21 o 
  -6   0  14      623.79      555.81     55.97 o 
  -4   0  14     2697.56     2851.55     73.55 o 
  -2   0  14      401.84      438.01     27.51 o 
   0   0  14      123.43       76.35     31.50 o 
   2   0  14      530.65      493.88     48.90 o 
   4   0  14      496.94      699.08     74.85 o 
   6   0  14        4.02      -46.21     46.21 o 
 -11   1  14        0.04      -22.13     48.81 o 
  -9   1  14       66.20       59.08     25.17 o 
  -7   1  14      127.39      118.81     29.20 o 
  -5   1  14      150.43      161.63     33.68 o 
  -3   1  14      115.71       51.49     14.88 o 
  -1   1  14      117.94      148.24     55.94 o 
   1   1  14       54.26       86.67     24.16 o 
   3   1  14        5.48       10.14     22.71 o 
   5   1  14       94.93       72.24     41.42 o 
 -10   2  14       49.93      127.56     50.76 o 
  -8   2  14        5.33       33.19     39.05 o 
  -6   2  14       29.96        7.81     36.45 o 
  -4   2  14       38.51       85.64     46.86 o 
  -2   2  14       38.66       72.55     30.48 o 
   0   2  14       42.16       18.38     32.64 o 
   2   2  14       18.97       42.59     96.97 o 
   4   2  14      384.07      297.91     52.53 o 
   6   2  14        7.04      -35.80     44.91 o 
  -9   3  14       99.97       80.70     37.75 o 
  -7   3  14      315.61      282.46     50.76 o 
  -5   3  14      206.95      193.95     52.07 o 
  -3   3  14      596.05      503.09     61.18 o 
  -1   3  14      612.52      557.13     45.66 o 
   1   3  14      308.74      278.49     40.71 o 
   3   3  14       28.89       77.00     39.03 o 
   5   3  14      483.88      719.82     77.45 o 
 -10   4  14        1.13       24.08     36.45 o 
  -8   4  14        0.02      -15.62     29.29 o 
  -6   4  14       72.28       58.57     41.65 o 
  -4   4  14      180.41      189.15     36.45 o 
  -2   4  14      119.40      142.27     53.04 o 
   0   4  14      172.29      149.55     40.03 o 
   2   4  14      659.25      649.06     53.31 o 
   4   4  14       13.81       14.43     33.42 o 
   6   4  14       21.22       13.02     46.21 o 
  -9   5  14        0.00       15.62     49.46 o 
  -7   5  14        3.86       11.06     37.75 o 
  -5   5  14       39.29       29.29     44.91 o 
  -3   5  14       11.91        7.66     34.69 o 
  -1   5  14      102.77      164.10     33.08 o 
   1   5  14      556.14      440.07     43.34 o 
   3   5  14      568.38      664.34     83.63 o 
   5   5  14      164.64      305.89     54.02 o 
 -10   6  14      204.23      244.06     44.91 o 
  -8   6  14       87.87      149.04     41.65 o 
  -6   6  14        2.07       26.03     39.70 o 
  -4   6  14      933.61      939.67     54.94 o 
  -2   6  14      583.57      591.50     74.19 o 
   0   6  14      167.50      120.23     68.66 o 
   2   6  14      791.87      804.06    105.76 o 
   4   6  14       97.14       69.08     38.23 o 
  -9   7  14       32.19       -5.21     52.07 o 
  -7   7  14      139.85       48.16     45.56 o 
  -5   7  14       19.13      -16.92     48.16 o 
  -3   7  14      475.50      448.97     43.74 o 
  -1   7  14      153.64      140.11     35.68 o 
   1   7  14       90.91       92.37     47.19 o 
   3   7  14      313.79      334.98     50.87 o 
   5   7  14        1.18      -19.52     45.56 o 
 -10   8  14        0.14       67.69     48.81 o 
  -8   8  14        9.21       14.91     30.67 o 
  -6   8  14       46.00      137.98     51.42 o 
  -4   8  14      166.01      199.07     36.58 o 
  -2   8  14      289.21      269.97     72.89 o 
   0   8  14       60.41       48.62     33.11 o 
   2   8  14       12.99       -6.95     36.97 o 
   4   8  14      307.01      363.02     45.11 o 
  -9   9  14      131.18       81.35     48.16 o 
  -7   9  14      244.62      152.29     51.42 o 
  -5   9  14      250.82      184.18     46.21 o 
  -3   9  14      225.91      197.63     62.80 o 
  -1   9  14      627.68      717.60     52.37 o 
   1   9  14      589.13      602.80     65.73 o 
   3   9  14      116.40      111.63     42.11 o 
   5   9  14      256.77      243.41     63.78 o 
  -8  10  14        0.22      -14.97     35.80 o 
  -6  10  14      234.06      217.38     62.48 o 
  -4  10  14       83.96       74.09     38.99 o 
  -2  10  14       43.55       52.13     35.47 o 
   0  10  14      205.91      167.34     37.66 o 
   2  10  14      713.15      806.93     69.96 o 
   4  10  14       12.10      -12.26     42.27 o 
  -9  11  14        0.14        7.81     44.26 o 
  -7  11  14       49.68       -9.11     52.07 o 
  -5  11  14      181.19      172.47     54.02 o 
  -3  11  14        4.22      -17.40     35.17 o 
  -1  11  14       28.57       98.90     42.36 o 
   1  11  14       93.58      129.75     35.00 o 
   3  11  14       17.37       -6.56     60.53 o 
  -8  12  14       27.59       11.06     39.70 o 
  -6  12  14      300.12      188.74     59.23 o 
  -4  12  14      573.60      598.45     51.94 o 
  -2  12  14        2.08      -11.27     38.36 o 
   0  12  14       12.31       19.37     33.70 o 
   2  12  14      387.15      383.46     64.76 o 
   4  12  14      200.36      299.54     43.26 o 
  -7  13  14      113.00      -22.78     50.76 o 
  -5  13  14      278.50      311.10     60.53 o 
  -3  13  14       54.37       59.41     40.68 o 
  -1  13  14      286.98      260.89     51.09 o 
   1  13  14       15.48      -31.24     31.24 o 
   3  13  14      280.17      325.11     56.92 o 
  -8  14  14       24.55       38.40     54.67 o 
  -6  14  14       18.68      -32.54     32.54 o 
  -4  14  14      124.64       80.77     45.58 o 
  -2  14  14        4.13       -3.43     37.90 o 
   0  14  14       60.36       36.68     38.43 o 
   2  14  14        0.08       -0.76     39.70 o 
  -7  15  14      246.52      175.07     63.13 o 
  -5  15  14       25.41      -29.94     50.76 o 
  -3  15  14        0.70      -34.49     34.49 o 
  -1  15  14      133.82      174.23     40.95 o 
   1  15  14       15.69       32.76     37.10 o 
   3  15  14      277.58      341.55     60.85 o 
  -6  16  14      284.78      320.21     58.57 o 
  -4  16  14        9.99       -9.98     38.51 o 
  -2  16  14       31.70       60.45     55.32 o 
   0  16  14      564.87      554.15     88.51 o 
   2  16  14      210.94      203.86     40.00 o 
  -5  17  14       20.47      -24.73     52.72 o 
  -3  17  14        4.32      -18.21    103.16 o 
  -1  17  14        0.37       32.90     34.70 o 
   1  17  14       37.36       43.02     62.48 o 
  -4  18  14        3.30       -9.76     37.50 o 
  -2  18  14       28.79      -13.04     34.64 o 
   0  18  14      145.99      141.02     47.26 o 
  -3  19  14       66.80       68.99     52.97 o 
  -1  19  14       48.34      -45.16     45.16 o 
  -9   1  15       87.78      104.59     31.92 o 
  -7   1  15      193.81      111.80     38.14 o 
  -5   1  15      724.18      770.58     96.00 o 
  -3   1  15     2238.76     2408.37     53.92 o 
  -1   1  15      251.20      204.65     30.30 o 
   1   1  15      189.47      202.97     28.84 o 
   3   1  15      766.01      841.82     39.30 o 
  -8   2  15      305.90      429.55     64.43 o 
  -6   2  15     1396.63     1691.50     82.66 o 
  -4   2  15      140.68      258.82     96.97 o 
  -2   2  15      261.21      279.22     40.81 o 
   0   2  15      469.41      549.90     45.31 o 
   2   2  15      424.77      450.64     62.15 o 
   4   2  15      143.09      198.46     46.13 o 
  -9   3  15        0.14      -19.52     42.95 o 
  -7   3  15       66.23       61.18     39.70 o 
  -5   3  15        0.12       68.34     38.40 o 
  -3   3  15        2.18      -30.75     30.75 o 
  -1   3  15       30.93       43.95     34.07 o 
   1   3  15       25.66       84.70     39.35 o 
   3   3  15        8.89       25.23     47.51 o 
  -8   4  15       43.27       30.59     41.65 o 
  -6   4  15      823.26      966.48     65.73 o 
  -4   4  15       93.09      107.90     30.95 o 
  -2   4  15      614.52      764.47     80.05 o 
   0   4  15      720.87      784.55     83.63 o 
   2   4  15      473.00      461.51    145.79 o 
   4   4  15        7.55       99.61     39.13 o 
  -9   5  15      228.71      172.47     50.11 o 
  -7   5  15       39.99       27.99     56.62 o 
  -5   5  15      250.41      337.13     53.37 o 
  -3   5  15      563.95      556.36     50.22 o 
  -1   5  15      457.17      473.65    109.34 o 
   1   5  15       20.20        5.89     34.83 o 
   3   5  15      587.48      547.02     49.88 o 
  -8   6  15       15.84       54.02     42.95 o 
  -6   6  15        4.49       38.40     37.10 o 
  -4   6  15        0.03       22.57     33.78 o 
  -2   6  15       74.75        4.22     37.73 o 
   0   6  15        1.65       47.01     37.25 o 
   2   6  15       21.39      -16.46     46.21 o 
   4   6  15       55.42       87.46     36.20 o 
  -9   7  15       79.27      -20.83     59.23 o 
  -7   7  15        2.19       39.05     41.65 o 
  -5   7  15      591.88      651.48     79.40 o 
  -3   7  15      409.24      315.98     46.35 o 
  -1   7  15       58.79       93.45     38.31 o 
   1   7  15       18.72       40.32     40.20 o 
   3   7  15      845.20      970.79     71.59 o 
  -8   8  15      257.94      160.75     48.81 o 
  -6   8  15      293.14      471.85     65.73 o 
  -4   8  15        8.04       71.28     35.74 o 
  -2   8  15      194.71      270.12     40.50 o 
   0   8  15      686.33      848.19     61.83 o 
   2   8  15      321.55      281.66     45.77 o 
  -7   9  15       21.77       93.72     59.23 o 
  -5   9  15       23.88       39.05     44.91 o 
  -3   9  15       24.73       15.95     43.61 o 
  -1   9  15       43.09       75.08     42.53 o 
   1   9  15        3.63      -35.76     35.76 o 
   3   9  15        0.43      -10.28     45.26 o 
  -8  10  15       86.86      100.88     48.16 o 
  -6  10  15      242.82      158.80     50.11 o 
  -4  10  15        0.42       39.39     35.79 o 
  -2  10  15       91.65       -9.05     81.68 o 
   0  10  15      371.67      291.50     61.83 o 
   2  10  15       59.15      -36.40     51.09 o 
  -7  11  15       22.85       25.38     45.56 o 
  -5  11  15      245.80      316.30     67.04 o 
  -3  11  15       60.60       11.12     39.70 o 
  -1  11  15        6.80       47.08     61.83 o 
   1  11  15       15.10      -20.56     44.56 o 
  -6  12  15       29.78       42.95     51.42 o 
  -4  12  15        0.38       17.61     38.07 o 
  -2  12  15        5.88       -4.12     29.86 o 
   0  12  15        2.99       36.43     36.60 o 
   2  12  15        1.39      -19.47     42.50 o 
  -5  13  15      542.15      570.13     69.64 o 
  -3  13  15      387.48      366.66     58.91 o 
  -1  13  15        3.08        1.48     37.71 o 
   1  13  15      195.92      273.98     53.12 o 
  -6  14  15      136.66      -16.92     44.26 o 
  -4  14  15       39.70       33.83     41.37 o 
  -2  14  15       36.55      -15.22     41.13 o 
   0  14  15      296.03      317.69     44.15 o 
  -5  15  15       20.51        2.60     61.18 o 
  -3  15  15       36.94       17.11     34.80 o 
  -1  15  15       15.79       29.79     43.28 o 
  -2  16  15       47.49       19.66     42.55 o 
  -8   0  16       61.17       57.92     50.11 o 
  -6   0  16       58.23       80.05     42.95 o 
  -4   0  16      287.37      239.76     56.39 o 
  -2   0  16      862.29      904.70     72.89 o 
   0   0  16       34.57       41.14     37.45 o 
   2   0  16      357.46      528.73     60.81 o 
  -7   1  16       72.56       93.18     39.59 o 
  -5   1  16      210.13      382.81     44.53 o 
  -3   1  16       91.81       77.93     28.52 o 
  -1   1  16        0.30      -23.00     23.00 o 
   1   1  16       64.54       94.80     31.97 o 
  -8   2  16       21.40       50.11     42.95 o 
  -6   2  16        1.88       47.51     44.91 o 
  -4   2  16       75.44      107.90     41.44 o 
  -2   2  16      179.65      237.41     46.10 o 
   0   2  16       42.76        2.64     37.06 o 
   2   2  16        1.80       31.37     41.12 o 
  -7   3  16      213.05      130.82     50.11 o 
  -5   3  16      536.73      605.27     64.43 o 
  -3   3  16      211.70      228.33     64.11 o 
  -1   3  16      143.57       80.30     84.93 o 
   1   3  16      415.26      441.45     50.44 o 
  -6   4  16      148.13      160.10     52.07 o 
  -4   4  16        4.91      -23.69     67.69 o 
  -2   4  16      404.21      484.56    114.22 o 
   0   4  16      325.18      331.45     51.52 o 
   2   4  16       16.53       19.32     47.92 o 
  -7   5  16       89.74       13.67     48.81 o 
  -5   5  16        0.25      -27.33     54.02 o 
  -3   5  16       23.01       18.92     37.06 o 
  -1   5  16      588.19      489.16    150.02 o 
   1   5  16       43.08       74.63     51.09 o 
  -6   6  16        0.08       21.48     55.32 o 
  -4   6  16      193.90      288.57     59.23 o 
  -2   6  16      360.26      361.76     65.08 o 
   0   6  16       25.01       44.57     40.22 o 
   2   6  16      156.68      241.60     55.97 o 
  -7   7  16        0.02       21.48     50.76 o 
  -5   7  16      101.10      238.85     53.37 o 
  -3   7  16       23.55      -40.45     40.45 o 
  -1   7  16       25.03      -25.27     49.46 o 
   1   7  16      429.03      470.68     55.03 o 
  -6   8  16      279.04      305.89     52.07 o 
  -4   8  16      139.67      219.26     64.11 o 
  -2   8  16       63.16       67.54     34.69 o 
   0   8  16      174.14      279.31     47.19 o 
  -5   9  16       83.47        2.60     74.19 o 
  -3   9  16        5.34        5.13     37.99 o 
  -1   9  16       85.23       11.88     62.80 o 
  -4  10  16        0.68       45.87     57.27 o 
  -2  10  16        0.42      -25.19     79.08 o 
   0  10  16      276.31      233.66     41.39 o 
  -5  11  16       13.83      -48.16     57.27 o 
  -3  11  16       82.34      -55.59     67.04 o 
  -1  11  16      175.26      127.32     48.83 o 
  -2  12  16        8.06       37.75     56.95 o 
  -5   1  17       30.27       28.07     43.28 o 
  -3   1  17       11.97       -1.63     33.03 o 
  -1   1  17       76.18       61.63     29.85 o 
  -4   2  17       33.19       89.30     88.19 o 
  -2   2  17      723.72      698.57     76.15 o 
  -3   3  17       58.81       23.33     43.13 o 
  -4   4  17       24.73       22.28     35.31 o 
  -2   4  17       28.78       23.33     37.24 o 
  -3   5  17       78.74       68.35     90.47 o 
                                                 
